# Supplementary material for: Mapping of UK Biobank clinical codes: Challenges and possible solutions
Source: PLoS One. 2022 Dec 16;17(12):e0275816. doi: 10.1371/journal.pone.0275816 (PMC9757572; doi:10.1371/journal.pone.0275816)
Supplement: S1 Table — Codes starting with capital letters A-Z are classified as diseases. Read2 and Read3 codes have similar hierarchy for the same Read code domains (0–9, capital letters A-Z). (XLSX) [file pone.0275816.s001.xlsx]

## Sheet: hierarchy
Table S1. Read code hierarchy. Codes starting with capital letters A-Z are classified as diseases. Read2 and Read3 codes have similar hierarchy for the same Read code domains (0-9, capital letters A-Z).
	read_2	Description: read_2_lkp mapping	read_3	Description: TRUD
	.....		.....	Read thesaurus
	0....	Occupations	0....	Occupations
	1....	History / symptoms	1....	History/symptoms
	2....	Examination / Signs	2....	(Examination of patient) or (physical signs)
	3....	Diagnostic procedures	3....	Diagnostic procedures
	4....	Laboratory procedures	4....	Laboratory procedures
	5....	Radiology/physics in medicine	5....	(Radiology &/or physics in medicine) or (radiology) or (X-rays)
	6....	Preventive procedures	6....	Preventive procedure
	7....	Operations, procedures, sites	7....	(Surgical operations) or (sites)
	8....	Other therapeutic procedures	8....	Other therapeutic procedures
	9....	Administration	9....	Administration
	A....	Infectious and parasitic diseases	A....	Infective disorder
	B....	Neoplasms	B....	(Neoplasms) or (cancers)
	C....	Endocrine, nutritional, metabolic and immunity disorders	C....	Endocrine &/or [nutritional], [metabolic] and [immunity] disorders
	D....	Diseases of blood and blood-forming organs	D....	Diseases of blood and blood-forming organs
	E....	Mental disorders	E....	Mental health disorder
	F....	Nervous system and sense organ diseases	F....	Nervous system/sense organ diseases (& (CNS)]
	G....	Circulatory system diseases	G....	Cardiovascular system diseases (& [cardiac])
	H....	Respiratory system diseases	H....	Respiratory disorder
	J....	Digestive system diseases	J....	Gastrointestinal and digestive disorder
	K....	Genitourinary system diseases	K....	Genitourinary system diseases
	L....	Complications of pregnancy, childbirth and the puerperium	L....	Complications of pregnancy, childbirth and the puerperium
	M....	Skin and subcutaneous tissue diseases	M....	Dermatological disorder
	N....	Musculoskeletal and connective tissue diseases	N....	Musculoskeletal &/or connective tissue diseases
	P....	Congenital anomalies	P....	Congenital disorder
	Q....	Perinatal conditions	Q....	Conditions: [perinatal] or [fetal and neonatal]
	R....	[D]Symptoms, signs and ill-defined conditions	R....	[D]Symptoms, signs and ill-defined conditions
	S....	Injury and poisoning	S....	Injury and poisoning
	T....	Causes of injury and poisoning	T....	Causes of injury and poisoning
	U....	[X]External causes of morbidity and mortality	U....	[X]External causes of morbidity and mortality
	Z....	Unspecified conditions	Z....	Unspecified conditions
