# Supplementary material for: Mapping of UK Biobank clinical codes: Challenges and possible solutions
Source: PLoS One. 2022 Dec 16;17(12):e0275816. doi: 10.1371/journal.pone.0275816 (PMC9757572; doi:10.1371/journal.pone.0275816)
Supplement: S2 Table — A combination of ICD10-CM and ICD-O-3 codes is used for some neoplasms if ICD10-CM does not have a specific code. (XLSX) [file pone.0275816.s002.xlsx]

## Sheet: Table S2
Table S2. Selected (n=1313) Read code mappings to ICD10-CM performed using automated and manual approaches. A combination of ICD10-CM and ICD-O-3 codes is used for some neoplasms if ICD10-CM does not have a specific code.
READ code / version	READ code description	ICD10-CM code	ICD10-CM code description	ICD-O-3 code|ICD10-CM
66AJ0/READ3	Chronic hyperglycaemia	R739	Hyperglycemia, unspecified
A03z./READ3	Shigellosis NOS	A039	Shigellosis, unspecified
A0762/READ3	Enteritis due to rotavirus	A059	Bacterial foodborne intoxication, unspecified
A10z./READ3	Primary tuberculous infection NOS	A080	Rotaviral enteritis
A1252/READ3	Primary respiratory tuberculosis without mention of bacteriological or histological confirmation	A080	Rotaviral enteritis
A1670/READ3	Tuberculous cervicitis	A157	Primary respiratory tuberculosis
A23z./READ3	Brucellosis NOS	A157	Primary respiratory tuberculosis
A340z/READ3	Streptococcal sore throat NOS	A157	Primary respiratory tuberculosis
A39z1/READ3	Nocardiosis NOS	A179	Tuberculosis of nervous system, unspecified
A3By6/READ3	Coccal infection NEC	A1816	Tuberculosis of cervix
A512./READ3	Orf	A190	Acute miliary tuberculosis of a single specified site
A5411/READ3	Herpetic vulvovaginitis	A239	Brucellosis, unspecified
A56../READ3	Rubella	J020	Streptococcal pharyngitis
A7.../READ3	Other viral and chlamydial diseases	J020	Streptococcal pharyngitis
A75../READ3	Infectious mononucleosis (& Pfeiffer's disease)	A4150	Gram-negative sepsis, unspecified
A7893/READ3	HIV disease resulting in Pneumocystis carinii pneumonia	A439	Nocardiosis, unspecified
A843./READ3	Ovale malaria	A4901|A4902	Methicillin susceptible Staphylococcus aureus infection, unspecified site|Methicillin resistant Staphylococcus aureus infection, unspecified site
A97../READ3	(Syphilis (& [other and unspecified])) or (treponemal infection)	A493	Mycoplasma infection, unspecified site
AA1../READ3	(Vincent's angina) or (trench mouth)	A498	Other bacterial infections of unspecified site
AB0z./READ3	Dermatophytosis NOS	A879	Viral meningitis, unspecified
AB24./READ3	Candidiasis: [lung] or [pneumonia]	B0802	Orf virus disease
AC33./READ3	Unspecified taeniasis	B0230	Zoster ocular disease, unspecified
AD2../READ3	Louse infestation (& [pediculosis and phthirus] or [lice])	A6004	Herpesviral vulvovaginitis
AE21./READ3	Late effects of trachoma	B0052	Herpesviral keratitis
Ayu4A/READ3	[X]Syphilis, unspecified	B069	Rubella without complication
AyuCC/READ3	[X]HIV disease resulting in other specified conditions	A959	Yellow fever, unspecified
AyuF3/READ3	[X]Plasmodium vivax malaria without complication	B95-B97	Bacterial and viral infectious agents (B95-B97)
B0000/READ3	Malignant neoplasm of upper lip, external	B199	Unspecified viral hepatitis without hepatic coma
B06z./READ3	Malignant neoplasm of oropharynx NOS	B2790	Infectious mononucleosis, unspecified without complication
B111z/READ3	Malignant neoplasm of pylorus of stomach NOS	B300	Keratoconjunctivitis due to adenovirus
B143./READ3	Malignant neoplasm of anus unspecified	B259	Cytomegaloviral disease, unspecified
B18y./READ3	Malignant neoplasm of specified parts of peritoneum	B20	Human immunodeficiency virus [HIV] disease
B221z/READ3	Malignant neoplasm of main bronchus NOS	B338	Other specified viral diseases
B3030/READ3	Malignant neoplasm of rib	B530	Plasmodium ovale malaria
B333z/READ3	Malignant neoplasm of skin of other and unspecified part of face NOS	A6920	Lyme disease, unspecified
B344./READ3	Malignant neoplasm of upper-outer quadrant of female breast	A539	Syphilis, unspecified
B43y./READ3	Malignant neoplasm of other site of uterine body	A541	Gonococcal infection of lower genitourinary tract with periurethral and accessory gland abscess
B490./READ3	Malignant tumour of trigone of urinary bladder	A691	Other Vincent's infections
B505./READ3	Malignant tumour of retina	A663	Hyperkeratosis of yaws
B55yz/READ3	Malignant neoplasm of specified site NOS	B359	Dermatophytosis, unspecified
B5830/READ3	Metastasis to brain	B362	White piedra
B614./READ3	Hodgkin's disease, nodular sclerosis	B371	Pulmonary candidiasis
B62y0/READ3	Malignant lymphoma NOS of unspecified site	B3784	Candidal otitis externa
B691./READ3	Chronic myelomonocytic leukaemia	B689	Taeniasis, unspecified
B706z/READ3	Benign neoplasm of oropharynx NOS	B689	Taeniasis, unspecified
B7153/READ3	Benign neoplasm of cystic duct	A599	Trichomoniasis, unspecified
B7358/READ3	Benign neoplasm of metacarpal	B854	Mixed pediculosis and phthiriasis
B7419/READ3	Lipoma of abdominal wall	B59	Pneumocystosis
B760./READ3	Benign neoplasm of skin of lip	B940	Sequelae of trachoma
B7658/READ3	Benign neoplasm of perianal skin	A539	Syphilis, unspecified
B76y./READ3	Benign neoplasm of other specified skin sites	B178	Other specified acute viral hepatitis
B7B23/READ3	Benign neoplasm of Bartholin's gland	B20	Human immunodeficiency virus [HIV] disease
B7F10/READ3	Vestibular schwannoma	B519	Plasmodium vivax malaria without complication	Yes
B7zz./READ3	Benign neoplasm NOS	C000	Malignant neoplasm of external upper lip
B8083/READ3	Carcinoma in situ of gallbladder	C052	Malignant neoplasm of uvula
B8250/READ3	Carcinoma in situ of skin of breast	C109	Malignant neoplasm of oropharynx, unspecified
B8z../READ3	Carcinoma in situ NOS	C155	Malignant neoplasm of lower third of esophagus
B9162/READ3	Neoplasm of uncertain behaviour of scrotum	C164	Malignant neoplasm of pylorus
BA0../READ3	Neoplasm of unspecified nature	C182	Malignant neoplasm of ascending colon
ByuC7/READ3	[X]Secondary malignant neoplasm of other specified sites	C210	Malignant neoplasm of anus, unspecified
C..../READ3	Endocrine &/or [nutritional], [metabolic] and [immunity] disorders	C250	Malignant neoplasm of head of pancreas
C040./READ3	Hypothyroidism: [postsurgical] or [post ablative]	C481	Malignant neoplasm of specified parts of peritoneum
C100./READ3	Diabetes mellitus with no mention of complication	C329	Malignant neoplasm of larynx, unspecified
C1083/READ3	Type I diabetes mellitus with multiple complications	C3400	Malignant neoplasm of unspecified main bronchus
C112z/READ3	Hypoglycaemia unspecified NOS	C419	Malignant neoplasm of bone and articular cartilage, unspecified
C1360/READ3	Syndrome of inappropriate secretion of antidiuretic hormone	C413	Malignant neoplasm of ribs, sternum and clavicle
C161./READ3	Other ovarian hyperfunction	C4920	Malignant neoplasm of connective and soft tissue of unspecified lower limb, including hip
C24../READ3	Vitamin A deficiency	C4359	Malignant melanoma of other part of trunk
C29y./READ3	Other nutritional deficiency	C44201	Unspecified malignant neoplasm of skin of unspecified ear and external auricular canal
C3200/READ3	Familial hyperbetalipoproteinaemia	C44300	Unspecified malignant neoplasm of skin of unspecified part of face
C333./READ3	Macroglobulinaemia	C44701	Unspecified malignant neoplasm of skin of unspecified lower limb, including hip
C3530/READ3	Hypophosphatasia	C50419	Malignant neoplasm of upper-outer quadrant of unspecified female breast
C3660/READ3	Water intoxication	C51-C58|C60-C63|C64-C68	Malignant neoplasms of female genital organs|Malignant neoplasms of male genital organs|Malignant neoplasms of urinary tract
C3736/READ3	Renal amyloidosis	C549	Malignant neoplasm of corpus uteri, unspecified
C39../READ3	Disorder of immune system	C519	Malignant neoplasm of vulva, unspecified
Cyu41/READ3	[X]Other hyperparathyroidism	C670	Malignant neoplasm of trigone of bladder
D104./READ3	(Thalassaemia (& Mediterranean anaemia)) or (leptocytosis, hereditary)	8312/3|C649	Malignant neoplasm of unspecified kidney, except renal pelvis
D1z../READ3	Haemolytic anaemias NOS	C6920	Malignant neoplasm of unspecified retina
D3031/READ3	Deficiency of factor II &/or prothrombin	C700	Malignant neoplasm of cerebral meninges
D314y/READ3	Other specified secondary thrombocytopenia	C768	Malignant neoplasm of other specified ill-defined sites
D40y3/READ3	Lymphopenia	C779	Secondary and unspecified malignant neoplasm of lymph node, unspecified
D41y2/READ3	Pseudocholinesterase deficiency	C7931	Secondary malignant neoplasm of brain
E01../READ3	Alcoholic psychoses	C7931	Secondary malignant neoplasm of brain
E0301/READ3	Acute confusional state, of infective origin	C8100	Nodular lymphocyte predominant Hodgkin lymphoma, unspecified site
E1102/READ3	Single manic episode, moderate	C8110	Nodular sclerosis Hodgkin lymphoma, unspecified site
E1153/READ3	Bipolar affective disorder, currently depressed, severe, without mention of psychosis	C8520	Mediastinal (thymic) large B-cell lymphoma, unspecified site
E13y./READ3	Other reactive psychoses	C8590	Non-Hodgkin lymphoma, unspecified, unspecified site
E2021/READ3	Agoraphobia with panic attacks	C9030	Solitary plasmacytoma not having achieved remission
E212z/READ3	Schizoid personality disorder NOS	C9590	Leukemia, unspecified not having achieved remission
E2310/READ3	Unspecified chronic alcoholism	C931	Chronic myelomonocytic leukemia
E244./READ3	(Psychostimulant dependence: [amphetamine] or [other]) or (stimulant dependence)	D1039	Benign neoplasm of other parts of mouth
E252z/READ3	Nondependent cannabis abuse NOS	D105	Benign neoplasm of other parts of oropharynx
E263./READ3	Psychogenic skin symptoms	D129	Benign neoplasm of anus and anal canal
E2745/READ3	Jet lag - disorder	D135	Benign neoplasm of extrahepatic bile ducts
E292./READ3	Adjustment reaction with predominant disturbance of other emotions	D164	Benign neoplasm of bones of skull and face
E2C4z/READ3	Mixed disturbance of conduct and emotion NOS	D1610	Benign neoplasm of short bones of unspecified upper limb
E310./READ3	Moderate mental retardation, IQ in range 35-49	D171	Benign lipomatous neoplasm of skin and subcutaneous tissue of trunk
Eu106/READ3	[X]Mental and behavioural disorders due to use of alcohol: amnesic syndrome	D171	Benign lipomatous neoplasm of skin and subcutaneous tissue of trunk
Eu30z/READ3	[X] Mania: [episode, unspecified] or [NOS]	D2120	Benign neoplasm of connective and other soft tissue of unspecified lower limb, including hip
Eu430/READ3	[X] Acute stress reaction (& [crisis reaction] or [crisis state] or [psychic shock] or [combat fatigue])	D230	Other benign neoplasm of skin of lip
Eu531/READ3	[X] Mental and behavioural disorders associated with the puerperium: [severe, not elsewhere classified] or [puerperal psychosis NOS]	D235	Other benign neoplasm of skin of trunk
Eu844/READ3	[X]Overactive disorder associated with mental retardation and stereotyped movements	D235	Other benign neoplasm of skin of trunk
F01../READ3	Meningitis due to other organisms	D2260	Melanocytic nevi of unspecified upper limb, including shoulder
F034J/READ3	Post hepatitis B vaccination encephalitis	D239	Other benign neoplasm of skin, unspecified
F114./READ3	Acquired obstructive hydrocephalus	D279	Benign neoplasm of unspecified ovary
F1524/READ3	Primary lateral sclerosis	D280	Benign neoplasm of vulva
F20z./READ3	Multiple sclerosis NOS	D3190	Benign neoplasm of unspecified part of unspecified eye
F2513/READ3	Epileptic seizures - myoclonic	9560/0|D333	Benign neoplasm of cranial nerves
F261z/READ3	Common migraine NOS	D352	Benign neoplasm of pituitary gland
F28y./READ3	Other conditions of brain OS	D369	Benign neoplasm, unspecified site
F30z./READ3	Trigeminal nerve disorder NOS	D010	Carcinoma in situ of colon
F334./READ3	Lumbosacral root lesions NEC	D015	Carcinoma in situ of liver, gallbladder and bile ducts
F36y./READ3	Other idiopathic peripheral neuropathy	D020	Carcinoma in situ of larynx
F39z./READ3	Myopathy or muscular dystrophy NOS	D045	Carcinoma in situ of skin of trunk
F4103/READ3	New partial retinal detachment with giant tear defect	D060	Carcinoma in situ of endocervix
F4203/READ3	Advanced diabetic maculopathy	D099	Carcinoma in situ, unspecified
F4237/READ3	Retinal transient arterial occlusion NOS	D099	Carcinoma in situ, unspecified
F430./READ3	(Retinitis and chorioretinitis) or (focal chorioretinitis and retinochoroiditis)	D408	Neoplasm of uncertain behavior of other specified male genital organs
F4353/READ3	Partial central choroid dystrophy	D408	Neoplasm of uncertain behavior of other specified male genital organs
F4441/READ3	Rubeosis iridis	D46C	Myelodysplastic syndrome with isolated del(5q) chromosomal abnormality
F4513/READ3	Pigmentary glaucoma	D489	Neoplasm of uncertain behavior, unspecified
F460./READ3	Infantile, juvenile and presenile cataracts	801-804|C80	Malignant neoplasm without specification of site
F4632/READ3	Cataract in eye inflammatory disorder	8070/6|C800	Disseminated malignant neoplasm, unspecified
F4752/READ3	Spasm of accommodation	8120/0|D369	Benign neoplasm, unspecified site
F485z/READ3	Colour blindness NOS	8312/3|C649	Malignant neoplasm of unspecified kidney, except renal pelvis
F4A../READ3	Keratitis &/or keratoconjunctivitis	8372/0|D3500	Benign neoplasm of unspecified adrenal gland
F4A53/READ3	Corneal abscess	8240/3|D489	Neoplasm of uncertain behavior, unspecified
F4B30/READ3	Unspecified corneal membrane changes	8403/0|D239	Other benign neoplasm of skin, unspecified
F4B71/READ3	Corneal ectasia	8480/6|C786	Secondary malignant neoplasm of retroperitoneum and peritoneum
F4C3./READ3	Other and unspecified conjunctivitis	9350/1|D444	Neoplasm of uncertain behavior of craniopharyngeal duct
F4C72/READ3	Conjunctival haemorrhage NOS	9505/1|D489	Neoplasm of uncertain behavior, unspecified
F4E../READ3	Other eyelid disorders	9540/0|D3610	Benign neoplasm of peripheral nerves and autonomic nervous system, unspecified
F4E54/READ3	Hypertrichosis of eyelid	8760/0|D229	Melanocytic nevi, unspecified
F4F2z/READ3	Epiphora NOS	8813/0|D219	Benign neoplasm of connective and other soft tissue, unspecified
F4G02/READ3	Orbital abscess	C8100	Nodular lymphocyte predominant Hodgkin lymphoma, unspecified site
F4Gz./READ3	Orbit disorder NOS	8895/0|D219|8895/3|C499	Benign neoplasm of connective and other soft tissue, unspecified|Malignant neoplasm of connective and soft tissue, unspecified
F4H41/READ3	Optic nerve sheath haemorrhage	9014/0|D279	Benign neoplasm of unspecified ovary
F4J42/READ3	Exophoria	9080/0|D369	Benign neoplasm, unspecified site
F4K00/READ3	Unspecified scleritis	D45	Polycythemia vera
F4K34/READ3	(Thickening of lens capsule) or (posterior capsule opacification)	9180/0|D169	Benign neoplasm of bone and articular cartilage, unspecified
F500./READ3	Perichondritis of pinna	C7989	Secondary malignant neoplasm of other specified sites
F5022/READ3	Acute chemical otitis externa	C7989	Secondary malignant neoplasm of other specified sites
F510z/READ3	Acute non-suppurative otitis media NOS	E00-E88	Metabolic disorders
F5303/READ3	Acute mastoiditis with other complication	E0510	Thyrotoxicosis with toxic single thyroid nodule without thyrotoxic crisis or storm
F54yz/READ3	Other tympanic membrane disorder NOS	E890	Postprocedural hypothyroidism
F5601/READ3	Active cochleovestibular Meniere's disease	E038	Other specified hypothyroidism
F565z/READ3	Labyrinthine dysfunction NOS	E109|E119	Type 1 diabetes mellitus without complications|Type 2 diabetes mellitus without complications
F58y./READ3	Other disorders of ear	E119	Type 2 diabetes mellitus without complications
F59z./READ3	Deafness: [chronic] or [NOS]	E108	Type 1 diabetes mellitus with unspecified complications
Fyu5A/READ3	[X]Vascular headache, not elsewhere classified	E1165	Type 2 diabetes mellitus with hyperglycemia
FyuC0/READ3	[X]Other acute conjunctivitis	E112	Type 2 diabetes mellitus with kidney complications
FyuH1/READ3	[X]Other disorders of vitreous body	E108|E118	Type 1 diabetes mellitus with unspecified complications|Type 2 diabetes mellitus with unspecified complications
FyuQ./READ3	[X]Diseases of inner ear	E162	Hypoglycemia, unspecified
G11../READ3	Mitral valve diseases (& [rheumatic])	E220	Acromegaly and pituitary gigantism
G20../READ3	High blood pressure (& [essential hypertension])	E222	Syndrome of inappropriate secretion of antidiuretic hormone
G2y../READ3	Other specified hypertensive disease	E242	Drug-induced Cushing's syndrome
G31y0/READ3	Acute coronary insufficiency	E288	Other ovarian dysfunction
G4.../READ3	Pulmonary circulation diseases (& [heart])	E2839	Other primary ovarian failure
G5101/READ3	Subacute bacterial endocarditis	E349	Endocrine disorder, unspecified
G5414/READ3	Aortic valve stenosis with insufficiency	E509	Vitamin A deficiency, unspecified
G5580/READ3	Cardiomyopathy in Friedreich's ataxia	E568	Deficiency of other vitamins
G5661/READ3	Interventricular block NOS	E638	Other specified nutritional deficiencies
G574./READ3	Ventricular fibrillation and flutter	E739	Lactose intolerance, unspecified
G5y../READ3	Other specified heart disease	E7801	Familial hypercholesterolemia
G613./READ3	Cerebellar haemorrhage	E785	Hyperlipidemia, unspecified
G65y./READ3	Other transient cerebral ischaemia	D891	Cryoglobulinemia
G67z./READ3	Other cerebrovascular disease NOS	C880	Waldenstroem macroglobulinemia
G722./READ3	Iliac artery aneurysm	E8301	Wilson's disease
G7322/READ3	Gangrene of finger	E8339	Other disorders of phosphorus metabolism
G74y7/READ3	Embolism and thrombosis of the axillary artery	E872	Acidosis
G771./READ3	Non-neoplastic naevus	E8770	Fluid overload, unspecified
G8018/READ3	Thrombophlebitis of the anterior tibial vein	E854	Organ-limited amyloidosis
G835./READ3	Infected varicose ulcer	M041	Periodic fever syndromes
G849./READ3	Residual haemorrhoidal skin tag	E669	Obesity, unspecified
G871./READ3	Chronic hypotension	D899	Disorder involving the immune mechanism, unspecified
Gyu5G/READ3	[X]Acute myocarditis, unspecified	E08-E13	Diabetes mellitus (E08-E13)
Gyu87/READ3	[X]Other specified disorders of veins	E212	Other hyperparathyroidism
H025./READ3	Allergic pharyngitis	D518	Other vitamin B12 deficiency anemias
H041z/READ3	Acute tracheitis NOS	D569	Thalassemia, unspecified
H060C/READ3	Acute parainfluenza virus bronchitis	D563	Thalassemia minor
H11y./READ3	Sinus polyps: [nasal] or [other]	D599	Acquired hemolytic anemia, unspecified
H131./READ3	Frontal sinusitis (& chronic)	D649	Anemia, unspecified
H1600/READ3	Chronic simple laryngitis	D682	Hereditary deficiency of other clotting factors
H1y26/READ3	Pharynx or nasopharynx abscess	D68318	Other hemorrhagic disorder due to intrinsic circulating anticoagulants, antibodies, or inhibitors
H1y77/READ3	Obstruction of larynx NOS	D6959	Other secondary thrombocytopenia
H23../READ3	Pneumonia due to other specified organisms	D6959	Other secondary thrombocytopenia
H27z./READ3	(Influenza like illness) or (influenza NOS)	D72119	Hypereosinophilic syndrome [HES], unspecified
H35z./READ3	Allergic alveolitis and pneumonitis NOS	D72810	Lymphocytopenia
H4y00/READ3	Acute radiation pneumonitis	D750	Familial erythrocytosis
H51y3/READ3	Hydropneumothorax	E8809	Other disorders of plasma-protein metabolism, not elsewhere classified
H563z/READ3	Idiopathic fibrosing alveolitis NOS	F0390	Unspecified dementia without behavioral disturbance
H5y02/READ3	Tracheostomy stenosis	F10159	Alcohol abuse with alcohol-induced psychotic disorder, unspecified
Hyu24/READ3	[X]Other specified disorders of nose and nasal sinuses	F05	Delirium due to known physiological condition
J028z/READ3	Radicular cyst NOS	F05	Delirium due to known physiological condition
J0404/READ3	Mandibular size abnormality unspecified	F259	Schizoaffective disorder, unspecified
J046z/READ3	Temporomandibular joint disorder NOS	F3012	Manic episode without psychotic symptoms, moderate
J0647/READ3	Dental sequestrum	F339	Major depressive disorder, recurrent, unspecified
J072z/READ3	Sialoadenitis NOS	F314	Bipolar disorder, current episode depressed, severe, without psychotic features
J07y2/READ3	Submandibular sialectasia	F3170	Bipolar disorder, currently in remission, most recent episode unspecified
J0841/READ3	Epidermoid cyst of mouth	F23	Brief psychotic disorder
J08z0/READ3	Cheek biting	F29	Unspecified psychosis not due to a substance or known physiological condition
J09y1/READ3	Crenated tongue	F4001	Agoraphobia with panic disorder
J1032/READ3	Postcricoid web	F4002	Agoraphobia without panic disorder
J11y./READ3	Unspecified gastric ulcer	F489	Nonpsychotic mental disorder, unspecified
J12z./READ3	Duodenal ulcer NOS	F601	Schizoid personality disorder
J151z/READ3	Chronic gastritis NOS	F603	Borderline personality disorder
J16z1/READ3	Drug-induced gastrointestinal disturbance	F66	Other sexual disorders
J202./READ3	Acute appendicitis without peritonitis	F1029	Alcohol dependence with unspecified alcohol-induced disorder
J302z/READ3	Irreducible inguinal hernia NOS	F1520	Other stimulant dependence, uncomplicated
J313z/READ3	Simple femoral hernia NOS	F1529	Other stimulant dependence with unspecified stimulant-induced disorder
J3322/READ3	Irreducible epigastric hernia	F1219	Cannabis abuse with unspecified cannabis-induced disorder
J3yy./READ3	Other specified abdominal cavity hernia, unspecified	F1510	Other stimulant abuse, uncomplicated
J433z/READ3	Dietetic gastroenteritis NOS	F458	Other somatoform disorders
J50y2/READ3	Adhesions with obstruction unspecified	F8081	Childhood onset fluency disorder
J511z/READ3	Diverticulitis NOS	F518	Other sleep disorders not due to a substance or known physiological condition
J52y0/READ3	Atony of colon	F5089	Other specified eating disorder
J5525/READ3	Subperitoneal abscess	F4325	Adjustment disorder with mixed disturbance of emotions and conduct
J57y1/READ3	Enterocutaneous fistula	F4325	Adjustment disorder with mixed disturbance of emotions and conduct
J6140/READ3	Chronic persistent hepatitis	F632	Kleptomania
J63../READ3	Other liver disorders	F4325	Adjustment disorder with mixed disturbance of emotions and conduct
J642z/READ3	Gallbladder calculus without mention of cholecystitis and obstruction NOS	F82	Specific developmental disorder of motor function
J6550/READ3	Biliary tract fistula	F71	Moderate intellectual disabilities
J6621/READ3	Stricture of bile duct	G3183	Dementia with Lewy bodies
J67y1/READ3	Calculus of pancreas	F1096	Alcohol use, unspecified with alcohol-induced persisting amnestic disorder
Jyu04/READ3	[X]Other periodontal diseases	F1096	Alcohol use, unspecified with alcohol-induced persisting amnestic disorder
Jyu77/READ3	[X]Granulomatous hepatitis, not elsewhere classified	F23	Brief psychotic disorder
K017./READ3	Nephrotic syndrome, diffuse mesangial proliferative glomerulonephritis	F309	Manic episode, unspecified
K04z./READ3	Acute renal failure NOS	F3160	Bipolar disorder, current episode mixed, unspecified
K0A5./READ3	Hereditary nephropathy not elsewhere classified	F333	Major depressive disorder, recurrent, severe with psychotic symptoms
K10yz/READ3	Unspecified pyelonephritis NOS	F411	Generalized anxiety disorder
K135./READ3	Hydroureter	F430	Acute stress reaction
K1632/READ3	Diverticulitis of bladder	F458	Other somatoform disorders
K17y5/READ3	Ulcer of urethral meatus	F520	Hypoactive sexual desire disorder
K1970/READ3	Painless haematuria	F531	Puerperal psychosis
K21z./READ3	Prostatitis NOS	F609	Personality disorder, unspecified
K2413/READ3	Epididymitis in diseases EC	F840	Autistic disorder
K2723/READ3	Cellulitis of penis	F848	Other pervasive developmental disorders
K2842/READ3	Carbuncle of scrotum	G02	Meningitis in other infectious and parasitic diseases classified elsewhere
K301./READ3	(Fibrocystic breast disease) or (chronic cystic mastitis) or (cystic breast)	G038	Meningitis due to other specified causes
K311z/READ3	Hypertrophy of breast NOS	G0402	Postimmunization acute disseminated encephalitis, myelitis and encephalomyelitis
K402./READ3	Salpingitis and oophoritis unspecified	G0402	Postimmunization acute disseminated encephalitis, myelitis and encephalomyelitis
K4101/READ3	Acute endomyometritis	G300	Alzheimer's disease with early onset
K4215/READ3	Vulvitis in diseases EC	G911	Obstructive hydrocephalus
K5.../READ3	Other female genital tract disorders	G232	Striatonigral degeneration
K5103/READ3	Urethrocele without uterine prolapse	G248	Other dystonia
K537./READ3	Haematoma of broad ligament	G1222	Progressive bulbar palsy
K550./READ3	Erosion and ectropion of the cervix	G1223	Primary lateral sclerosis
K562./READ3	[Adhesions] or [stricture] or [atresia] of the vagina	M8900	Algoneurodystrophy, unspecified site
K57y0/READ3	Cyst of vulva	G35	Multiple sclerosis
K595./READ3	(Ovulation bleeding) or (intermenstrual bleeding - regular)	G800	Spastic quadriplegic cerebral palsy
K5B2./READ3	Female infertility of tubal origin	G40409	Other generalized epilepsy and epileptic syndromes, not intractable, without status epilepticus
Kyu52/READ3	[X]Other neuromuscular dysfunction of bladder	G40309	Generalized idiopathic epilepsy and epileptic syndromes, not intractable, without status epilepticus
Kyu9K/READ3	[X]Severe cervical dysplasia, not elsewhere classified	G40109	Localization-related (focal) (partial) symptomatic epilepsy and epileptic syndromes with simple partial seizures, not intractable, without status epilepticus
L040z/READ3	Unspecified spontaneous abortion NOS	G43009	Migraine without aura, not intractable, without status migrainosus
L071y/READ3	Unspecified incomplete abortion with no mention of complication	G44209	Tension-type headache, unspecified, not intractable
L10z./READ3	Early pregnancy haemorrhage NOS	G932	Benign intracranial hypertension
L1230/READ3	Transient hypertension of pregnancy unspecified	G9389	Other specified disorders of brain
L1280/READ3	Pre-existing hypertensive heart disease complicating pregnancy, childbirth and the puerperium	G4440	Drug-induced headache, not elsewhere classified, not intractable
L165./READ3	Asymptomatic bacteriuria of pregnancy	G509	Disorder of trigeminal nerve, unspecified
L1820/READ3	Anaemia - unspecified whether during pregnancy or the puerperium	G549	Nerve root and plexus disorder, unspecified
L234./READ3	Mixed feto-pelvic disproportion	G544	Lumbosacral root disorders, not elsewhere classified
L266./READ3	Large-for-dates fetus	G5610	Other lesions of median nerve, unspecified upper limb
L303./READ3	Deep transverse arrest	G589	Mononeuropathy, unspecified
L3441/READ3	Unspecified perineal laceration during delivery - delivered	G608	Other hereditary and idiopathic neuropathies
L362z/READ3	Secondary and delayed postpartum haemorrhage NOS	E1040|E1140	Type 1 diabetes mellitus with diabetic neuropathy, unspecified|Type 2 diabetes mellitus with diabetic neuropathy, unspecified
L411./READ3	Varicose veins: (perineum/vulva [in pregnancy and the puerperium] or [obstetric])	G7111	Myotonic muscular dystrophy
L444./READ3	Placental polyp	G729	Myopathy, unspecified
L4661/READ3	Galactorrhoea in pregnancy and the puerperium - delivered	H4420	Degenerative myopia, unspecified eye
M0022/READ3	Carbuncle of back	H33009	Unspecified retinal detachment with retinal break, unspecified eye
M0104/READ3	Boil of external nose	H3340	Traction detachment of retina, unspecified eye
M015z/READ3	Boil of buttock NOS	E10311|E11311	Type 1 diabetes mellitus with unspecified diabetic retinopathy with macular edema|Type 2 diabetes mellitus with unspecified diabetic retinopathy with macular edema
M021./READ3	Cellulitis and abscess of toe	H3509	Other intraretinal microvascular abnormalities
M032z/READ3	Cellulitis and abscess of trunk NOS	H3400	Transient retinal artery occlusion, unspecified eye
M03y./READ3	Other specified cellulitis and abscess	H353290	Exudative age-related macular degeneration, unspecified eye, stage unspecified
M070z/READ3	Pyoderma NOS	H3553	Other dystrophies primarily involving the sensory retina
M0y../READ3	Other specified infections of skin or subcutaneous tissue	H30009	Unspecified focal chorioretinal inflammation, unspecified eye
M122z/READ3	Contact dermatitis due to solvent NOS	H30109	Unspecified disseminated chorioretinal inflammation, unspecified eye
M1284/READ3	Allergic contact dermatitis due to other chemical products	H3122	Choroidal dystrophy (central areolar) (generalized) (peripapillary)
M14../READ3	Bullous dermatoses	H318	Other specified disorders of choroid
M152./READ3	(Erythema nodosum) or (nodular vasculitis)	H211X9	Other vascular disorders of iris and ciliary body, unspecified eye
M1610/READ3	Psoriasis unspecified	H21219	Degeneration of chamber angle, unspecified eye
M165./READ3	Other pityriasis	H401390	Pigmentary glaucoma, unspecified eye, stage unspecified
M1810/READ3	Pruritus scroti	H4020X0	Unspecified primary angle-closure glaucoma, stage unspecified
M2010/READ3	Callosity on toe	H26009	Unspecified infantile and juvenile cataract, unspecified eye
M21yz/READ3	Other specified atrophic and hypertrophic conditions of skin NOS	H26009	Unspecified infantile and juvenile cataract, unspecified eye
M23y1/READ3	Hypertrophy of nail	H26229	Cataract secondary to ocular disorders (degenerative) (inflammatory), unspecified eye
M240J/READ3	Alopecia hereditaria	H269	Unspecified cataract
M2510/READ3	Miliaria alba	H52539	Spasm of accommodation, unspecified eye
M261z/READ3	Other acne NOS	H53139	Sudden visual loss, unspecified eye
M2820/READ3	Cold urticaria	H53459	Other localized visual field defect, unspecified eye
M2y0./READ3	Disorder of blood vessels affecting skin	H5350	Unspecified color vision deficiencies
Myu23/READ3	[X]Allergic contact dermatitis due to other agents	H5450	Low vision, one eye, unspecified eye
Myu69/READ3	[X]Other rosacea	H169|H16209	Unspecified keratitis|Unspecified keratoconjunctivitis, unspecified eye
N000z/READ3	Systemic lupus erythematosus NOS	H16229	Keratoconjunctivitis sicca, not specified as Sjoegren's, unspecified eye
N01w3/READ3	Reactive arthropathy of elbow	H16319	Corneal abscess, unspecified eye
N0230/READ3	Gouty arthritis of unspecified site	H18219	Corneal edema secondary to contact lens, unspecified eye
N03x9/READ3	Arthritis associated with other disease, hip	H1830	Unspecified corneal membrane change
N04z./READ3	Inflammatory polyarthropathy NOS	H18619	Keratoconus, stable, unspecified eye
N052./READ3	Localised, secondary osteoarthritis	H18719	Corneal ectasia, unspecified eye
N05z./READ3	[Joint degeneration] or [osteoarthritis NOS]	H10509	Unspecified blepharoconjunctivitis, unspecified eye
N05zR/READ3	Osteoarthritis NOS, of other tarsal joint	H1089	Other conjunctivitis
N0644/READ3	Transient arthropathy of the hand	H1130	Conjunctival hemorrhage, unspecified eye
N06z0/READ3	Arthropathy NOS, of unspecified site	H1130	Conjunctival hemorrhage, unspecified eye
N0710/READ3	Lateral meniscus derangement unspecified	H018	Other specified inflammations of eyelid
N08../READ3	Other derangement of joint	H0289	Other specified disorders of eyelid
N083B/READ3	Recurrent dislocation of shoulder - posterior	H02539	Eyelid retraction unspecified eye, unspecified lid
N084f/READ3	Flexion contracture of toe interphalangeal joint	H02869	Hypertrichosis of unspecified eye, unspecified eyelid
N090./READ3	Joint effusion	H04209	Unspecified epiphora, unspecified side
N0916/READ3	Haemarthrosis of the lower leg (& [knee])	H04209	Unspecified epiphora, unspecified side
N0939/READ3	Palindromic rheumatism of multiple sites	H059	Unspecified disorder of orbit
N11../READ3	(Spondylosis and allied disorders) or (arthritis of spine) or (osteoarthritis of spine)	H05019	Cellulitis of unspecified orbit
N11B./READ3	Thoracic spondylosis with radiculopathy	H059	Unspecified disorder of orbit
N1293/READ3	Lumbar disc disorder with myelopathy	H4720	Unspecified optic atrophy
N1465/READ3	Sacral instability NOS	H47029	Hemorrhage in optic nerve sheath, unspecified eye
N2111/READ3	Calcific tendinitis of shoulder	H479	Unspecified disorder of visual pathways
N2170/READ3	Enthesopathy of the ankle unspecified	H5052	Exophoria
N2201/READ3	Synovitis and tenosynovitis with disorders EC	H4900	Third [oculomotor] nerve palsy, unspecified eye
N221./READ3	Bunion	H15009	Unspecified scleritis, unspecified eye
N2265/READ3	Rupture of quadriceps tendon	H43819	Vitreous degeneration, unspecified eye
N231./READ3	Muscle calcification &/or ossification	H25049	Posterior subcapsular polar age-related cataract, unspecified eye
N2372/READ3	Nodular fasciitis	H5502	Latent nystagmus
N2403/READ3	Rheumatic pain	H61009	Unspecified perichondritis of external ear, unspecified ear
N3001/READ3	Acute osteomyelitis of the shoulder region	H61009	Unspecified perichondritis of external ear, unspecified ear
N3014/READ3	Chronic osteomyelitis of the hand	H60529	Acute chemical otitis externa, unspecified ear
N303./READ3	Periostitis without osteomyelitis	H61109	Unspecified noninfective disorders of pinna, unspecified ear
N310y/READ3	Paget's disease OS	H65199	Other acute nonsuppurative otitis media, unspecified ear
N3262/READ3	Juvenile osteochondritis NOS	H6523	Chronic serous otitis media, bilateral
N3342/READ3	Avascular necrosis of the head of femur	H6990	Unspecified Eustachian tube disorder, unspecified ear
N33z0/READ3	Bone and cartilage disorders, unspecified	H70099	Acute mastoiditis with other complications, unspecified ear
N362./READ3	Other acquired finger deformity	H7490	Unspecified disorder of middle ear and mastoid, unspecified ear
N367J/READ3	Acquired dorsiflexed forefoot	H7390	Unspecified disorder of tympanic membrane, unspecified ear
N3739/READ3	Scoliosis secondary to other treatment	H7409	Tympanosclerosis, unspecified ear
N38z./READ3	Acquired deformity NOS	H8109	Meniere's disease, unspecified ear
Nyu29/READ3	[X]Other primary arthrosis of first carpometacarpal joint	H8120	Vestibular neuronitis, unspecified ear
Nyu56/READ3	[X]Other fusion of spine	H832X9	Labyrinthine dysfunction, unspecified ear
NyuA./READ3	[X]Other soft tissue disorders	H833X9	Noise effects on inner ear, unspecified ear
NyuC./READ3	[X]Other osteopathies	H938X9	Other specified disorders of ear, unspecified ear
P1131/READ3	Cervical spinal meningocele	H902	Conductive hearing loss, unspecified
P3001/READ3	Agenesis of eye	H9190	Unspecified hearing loss, unspecified ear
P3440/READ3	Congenital anisocoria	H9190	Unspecified hearing loss, unspecified ear
P3643/READ3	(Stenosis &/or stricture of lacrimal duct) (& [congenital])	G378	Other specified demyelinating diseases of central nervous system
P441./READ3	Cyst of branchial cleft	G441	Vascular headache, not elsewhere classified
P6.../READ3	Other congenital heart anomalies	H00-H05	Disorders of eyelid, lacrimal system and orbit (H00-H05)
P6z0./READ3	Unspecified anomaly of heart valve	H10219	Acute toxic conjunctivitis, unspecified eye
P7yz0/READ3	Congenital aneurysm NEC	H4389	Other disorders of vitreous body
PA34./READ3	Webbed oesophagus: [congenital] or [acquired]	H6240	Otitis externa in other diseases classified elsewhere, unspecified ear
PB531/READ3	Transposition of appendix	H80-H83	Diseases of inner ear (H80-H83)
PC20./READ3	Doubling of uterus, unspecified	I059	Rheumatic mitral valve disease, unspecified
PC5z./READ3	(Testicle: [undescended NOS] or [maldescent]) or (retractile testis)	I080	Rheumatic disorders of both mitral and aortic valves
PD001/READ3	Unilateral renal agenesis	I10	Essential (primary) hypertension
PD27./READ3	Simple ureterocele	I129	Hypertensive chronic kidney disease with stage 1 through stage 4 chronic kidney disease, or unspecified chronic kidney disease
PDy../READ3	Other specified bladder and urethral anomalies	I158	Other secondary hypertension
PH31z/READ3	Vascular hamartoma NOS	I2119	ST elevation (STEMI) myocardial infarction involving other coronary artery of inferior wall
PH68./READ3	Ectopic breast tissue	I249	Acute ischemic heart disease, unspecified
PK0../READ3	Congenital abnormality of spleen	I249	Acute ischemic heart disease, unspecified
PKy51/READ3	Orofacial-digital syndrome II	I253	Aneurysm of heart
Q0.../READ3	Fetus or neonate affected by maternal problem unrelated to pregnancy	I26-I28	Pulmonary heart disease and diseases of pulmonary circulation (I26-I28)
Q206./READ3	Brachial plexus palsy due to birth trauma	I2729	Other secondary pulmonary hypertension
Q407./READ3	Neonatal candida infection	I330	Acute and subacute infective endocarditis
Q480./READ3	Convulsions in newborn	B3322	Viral myocarditis
S02../READ3	Fracture of bone of face	I352|I062	Nonrheumatic aortic (valve) stenosis with insufficiency|Rheumatic aortic stenosis with insufficiency
S0281/READ3	Fracture of orbital floor	I352|I062	Nonrheumatic aortic (valve) stenosis with insufficiency|Rheumatic aortic stenosis with insufficiency
S100z/READ3	Closed fracture of cervical spine not otherwise specified	I424	Endocardial fibroelastosis
S110B/READ3	Closed spinal fracture with incomplete cervical cord lesion, C5-7 not otherwise specified	I43	Cardiomyopathy in diseases classified elsewhere
S1356/READ3	Open fracture pelvis, iliac wing	I4460	Unspecified fascicular block
S210z/READ3	Closed fracture of scapula NOS	I454	Nonspecific intraventricular block
S224./READ3	Closed fracture: [distal humerus] or [elbow]	I471	Supraventricular tachycardia
S2306/READ3	Closed fracture radius, head	I490	Ventricular fibrillation and flutter
S234./READ3	Closed fracture of: [radius and ulna, lower end] or [wrist])	I493	Ventricular premature depolarization
S235B/READ3	Open fracture radial styloid	I501	Left ventricular failure, unspecified
S2407/READ3	Closed fracture capitate	I5189	Other ill-defined heart diseases
S2507/READ3	Closed fracture finger metacarpal, multiple	I519	Heart disease, unspecified
S2605/READ3	Closed fracture thumb proximal phalanx, shaft	I614	Nontraumatic intracerebral hemorrhage in cerebellum
S2611/READ3	Open fracture of middle or proximal phalanx or phalanges, unspecified part	I6200	Nontraumatic subdural hemorrhage, unspecified
S2A../READ3	Fracture of upper limb, level unspecified	G450	Vertebro-basilar artery syndrome
S3122/READ3	Closed fracture of femur, lower epiphysis	G458	Other transient cerebral ischemic attacks and related syndromes
S3304/READ3	Closed fracture proximal tibia, lateral condyle (plateau)	I674	Hypertensive encephalopathy
S33x1/READ3	Closed fracture of fibula, unspecified part, NOS	I679	Cerebrovascular disease, unspecified
S34z./READ3	Fracture of ankle, NOS	I701	Atherosclerosis of renal artery
S3532/READ3	Open fracture navicular	I723	Aneurysm of iliac artery
S4121/READ3	Closed traumatic subluxation acromioclavicular joint	I724	Aneurysm of artery of lower extremity
S44../READ3	(Dislocation or subluxation of finger or thumb) or (dislocation of thumb)	I96	Gangrene, not elsewhere classified
S4501/READ3	Closed traumatic dislocation hip joint, posterior	I7389	Other specified peripheral vascular diseases
S471./READ3	Open traumatic dislocation ankle joint	I742	Embolism and thrombosis of arteries of the upper extremities
S49C0/READ3	Closed subluxation of spine, unspecified	I749	Embolism and thrombosis of unspecified artery
S4C1./READ3	Open fracture dislocation wrist	I745	Embolism and thrombosis of iliac artery
S4F../READ3	Fracture dislocation or subluxation knee	I781	Nevus, non-neoplastic
S4z../READ3	Dislocation or subluxation not otherwise specified	I8000	Phlebitis and thrombophlebitis of superficial vessels of unspecified lower extremity
S51y./READ3	Elbow sprain NOS	I80239	Phlebitis and thrombophlebitis of unspecified tibial vein
S5226/READ3	Sprain thumb, interphalangeal joint, ulnar collateral ligament	I809	Phlebitis and thrombophlebitis of unspecified site
S535./READ3	Strain of hamstring tendon	I83209	Varicose veins of unspecified lower extremity with both ulcer of unspecified site and inflammation
S5502/READ3	Sprain, ankle joint, lateral	L97909	Non-pressure chronic ulcer of unspecified part of unspecified lower leg with unspecified severity
S57../READ3	Sprain: [other parts of back] or [back sprain excluding lumbosacral]	K648	Other hemorrhoids
S5C1./READ3	Complete tear, knee, medial collateral ligament	K644	Residual hemorrhoidal skin tags
S5Q3./READ3	Rupture long head biceps tendon	I890	Lymphedema, not elsewhere classified
S5y../READ3	Other and ill-defined sprains and strains	I9589	Other hypotension
S6.../READ3	Intracranial injury excluding those with skull fracture	I878	Other specified disorders of veins
S705./READ3	Open traumatic haemopneumothorax	I409	Acute myocarditis, unspecified
S817./READ3	Ocular penetration, unspecified	I878	Other specified disorders of veins
S837./READ3	Open wound in mouth with complication	J00	Acute nasopharyngitis [common cold]
S9.../READ3	(Open wound of upper limb) or (arm: [laceration] or [open wound])	J029	Acute pharyngitis, unspecified
S9126/READ3	Partial division flexor tendon wrist	J0390	Acute tonsillitis, unspecified
S9326/READ3	Complete division, extensor pollicis longus tendon	J0410	Acute tracheitis without obstruction
SA1../READ3	Open wound of knee, leg and ankle	J050	Acute obstructive laryngitis [croup]
SA32./READ3	Open wound of toe(s) with tendon involvement	J204	Acute bronchitis due to parainfluenza virus
SB43./READ3	Saphenous vein injury	J208	Acute bronchitis due to other specified organisms
SC3D0/READ3	Sequelae of open wound of lower limb	J338	Other polyp of sinus
SD0y./READ3	Superficial injury of head NOS	J338	Other polyp of sinus
SD13B/READ3	Blister of scrotum &/or testis, infected	J321	Chronic frontal sinusitis
SD24./READ3	Insect bite, nonvenomous, of shoulder and upper arm, without mention of infection	J322	Chronic ethmoidal sinusitis
SD35./READ3	Insect bite, nonvenomous, of lower arm, infected	J37	Chronic laryngitis and laryngotracheitis
SD501/READ3	Abrasion, thumb	J370	Chronic laryngitis
SD64z/READ3	Insect bite, nonvenomous, of lower limb, without mention of infection NOS	J3489	Other specified disorders of nose and nasal sinuses
SD71./READ3	Abrasion or friction burn, infected: [foot and toe] or [heel] or [toenail]	J391	Other abscess of pharynx
SD80./READ3	Superficial injury of eyelids and periocular area	J383	Other diseases of vocal cords
SE04./READ3	Contusion, gum	J386	Stenosis of larynx
SE240/READ3	Contusion, perineum	J398	Other specified diseases of upper respiratory tract
SE33./READ3	Contusion, finger	J168	Pneumonia due to other specified infectious organisms
SG00./READ3	Corneal foreign body	J168	Pneumonia due to other specified infectious organisms
SH21./READ3	Superficial burn of trunk	J111	Influenza due to unidentified influenza virus with other respiratory manifestations
SH321/READ3	Superficial partial thickness burn of forearm	J09X	Influenza due to identified novel influenza A virus
SH42./READ3	(Partial thickness burn of the wrist and hand) or (second degree burn: [blister of wrist and hand] or [finger] or [hand] or [thumb] or [wrist])	J42	Unspecified chronic bronchitis
SH516/READ3	Superficial burn of thigh	J45909	Unspecified asthma, uncomplicated
SJ11./READ3	Injury to trochlear nerve	J679	Hypersensitivity pneumonitis due to unspecified organic dust
SJ321/READ3	Lumbar nerve root injury - L2	J60-J70	Lung diseases due to external agents (J60-J70)
SJ528/READ3	Injury of ulnar nerve at wrist and hand level	J700	Acute pulmonary manifestations due to radiation
SJ6x2/READ3	Closed injury pudendal nerve	R091	Pleurisy
SK1C./READ3	Injury of muscle and tendon at forearm level	J948	Other specified pleural conditions
SN591/READ3	Allergic reaction to insect bite	J852	Abscess of lung without pneumonia
SP055/READ3	Mechanical complication of intraocular lens	J84112	Idiopathic pulmonary fibrosis
SP132/READ3	Postoperative chest infection	J982	Interstitial emphysema
SP26./READ3	Persistent postoperative fistula	J988	Other specified respiratory disorders
SP3yz/READ3	Other medical care complication NOS	J9503	Malfunction of tracheostomy stoma
Syu81/READ3	[X]Other superficial injuries of lower leg	J3489	Other specified disorders of nose and nasal sinuses
Ua1dm/READ3	Pressure sore on heel	J383	Other diseases of vocal cords
Ub1SK/READ3	Aphonia	K0401	Reversible pulpitis
Ub1Uf/READ3	Auditory processing disorder	K048	Radicular cyst
X001T/READ3	Limbic encephalitis	K0510	Chronic gingivitis, plaque induced
X003W/READ3	Semantic dementia	M2609	Other specified anomalies of jaw size
X006N/READ3	Cryptogenic generalised epilepsy	M2602	Maxillary hypoplasia
X007n/READ3	Carotidynia	M26609	Unspecified temporomandibular joint disorder, unspecified side
X0089/READ3	Delayed sleep phase syndrome	K0889	Other specified disorders of teeth and supporting structures
X009M/READ3	Disorder of oculomotor nerve	M272	Inflammatory conditions of jaws
X00aF/READ3	Necrotising scleritis	M273	Alveolitis of jaws
X00aw/READ3	Krukenberg spindle	K1120	Sialoadenitis, unspecified
X00bG/READ3	Map-dot-fingerprint corneal dystrophy	K116	Mucocele of salivary gland
X00Bx/READ3	Compression neuropathy of lower limb	K118	Other diseases of salivary glands
X00CH/READ3	Axonal sensorimotor neuropathy	B002	Herpesviral gingivostomatitis and pharyngotonsillitis
X00d2/READ3	Retinal break in schisis	K098	Other cysts of oral region, not elsewhere classified
X00Dg/READ3	Subarachnoid haemorrhage due to ruptured aneurysm	K130	Diseases of lips
X00DS/READ3	Anterior circulation stroke of uncertain pathology	K131	Cheek and lip biting
X00ee/READ3	Mixed open and angle-closure glaucoma	K134	Granuloma and granuloma-like lesions of oral mucosa
X00F6/READ3	Colloid cyst of third ventricle	K148	Other diseases of tongue
X00gK/READ3	Anisometropic amblyopia	K229	Disease of esophagus, unspecified
X00ii/READ3	Disorder of middle ear	Q394	Esophageal web
X00jb/READ3	Migrainous vertigo	K224	Dyskinesia of esophagus
X00kK/READ3	Tinnitus due to spontaneous oto-acoustic emission	K257	Chronic gastric ulcer without hemorrhage or perforation
X00lf/READ3	Disorder of nasal septum	K259	Gastric ulcer, unspecified as acute or chronic, without hemorrhage or perforation
X00mc/READ3	Oedema of uvula	K265	Chronic or unspecified duodenal ulcer with perforation
X00nB/READ3	Polypoid degeneration of vocal cord	K269	Duodenal ulcer, unspecified as acute or chronic, without hemorrhage or perforation
X00RR/READ3	Organic emotionally labile disorder	K2950	Unspecified chronic gastritis without bleeding
X00SR/READ3	Endogenous depression	K2920	Alcoholic gastritis without bleeding
X00Yy/READ3	Cyst of Moll	K30	Functional dyspepsia
X00ZU/READ3	Orbital thrombophlebitis	K9289	Other specified diseases of the digestive system
X100x/READ3	Disorder of pleura and pleural cavity	K319	Disease of stomach and duodenum, unspecified
X1020/READ3	Hay fever with asthma	K3580	Unspecified acute appendicitis
X1040/READ3	Hypercapnic respiratory failure	K4040	Unilateral inguinal hernia, with gangrene, not specified as recurrent
X200e/READ3	Cardiac rupture after acute myocardial infarction	K4030	Unilateral inguinal hernia, with obstruction, without gangrene, not specified as recurrent
X2013/READ3	Calcific aortic stenosis - bicuspid valve	K4190	Unilateral femoral hernia, without obstruction or gangrene, not specified as recurrent
X202c/READ3	Postoperative complete heart block	K421	Umbilical hernia with gangrene
X2030/READ3	Pulmonary fat embolism	K436	Other and unspecified ventral hernia with obstruction, without gangrene
X203v/READ3	Coronary artery thrombosis	K449	Diaphragmatic hernia without obstruction or gangrene
X205d/READ3	Saphenous vein thrombophlebitis	K458	Other specified abdominal hernia without obstruction or gangrene
X2065/READ3	Venous stenosis	K50019	Crohn's disease of small intestine with unspecified complications
X207N/READ3	Capillary malformation	K55059	Acute (reversible) ischemia of intestine, part and extent unspecified
X209M/READ3	Pacemaker electrode infection	K5229	Other allergic and dietetic gastroenteritis and colitis
X20Ck/READ3	Alpha thalassaemia trait	K52832	Lymphocytic colitis
X20Ek/READ3	Antithrombin deficiency	K3189	Other diseases of stomach and duodenum
X20G1/READ3	Bone marrow transplant failure	K5650	Intestinal adhesions [bands], unspecified as to partial versus complete obstruction
X20PI/READ3	Xerostomia-related dental caries	K5730	Diverticulosis of large intestine without perforation or abscess without bleeding
X20QV/READ3	Oral cicatricial pemphigoid	K5790	Diverticulosis of intestine, part unspecified, without perforation or abscess without bleeding
X20S1/READ3	Class II division 2 malocclusion	K5903	Drug induced constipation
X20T4/READ3	Drug-induced xerostomia	K5989	Other specified functional intestinal disorders
X300l/READ3	Nonspecific oesophageal motility disorder	K599	Functional intestinal disorder, unspecified
X301O/READ3	Acute haemorrhagic gastritis	K651	Peritoneal abscess
X302Q/READ3	Perforation of duodenal ulcer	K651	Peritoneal abscess
X303w/READ3	Microscopic colitis	K620|K621	Anal polyp|Rectal polyp
X3053/READ3	Stomal prolapse	K6289	Other specified diseases of anus and rectum
X306B/READ3	Small intestinal infarction	K632	Fistula of intestine
X3071/READ3	Alcoholic liver disease	K633	Ulcer of intestine
X309a/READ3	Disorder of peritoneum	K709	Alcoholic liver disease, unspecified
X30Am/READ3	Strangulated femoral hernia	K730	Chronic persistent hepatitis, not elsewhere classified
X30BH/READ3	Bochdalek hernia	K750	Abscess of liver
X30Hb/READ3	Urological disorder	K7689	Other specified diseases of liver
X30Is/READ3	Acute drug-induced renal failure	K8080	Other cholelithiasis without obstruction
X30Kz/READ3	Goodpasture's disease	K8020	Calculus of gallbladder without cholecystitis without obstruction
X30Nf/READ3	Chemical cystitis	K820	Obstruction of gallbladder
X30Of/READ3	Frozen pelvis	K833	Fistula of bile duct
X30Pv/READ3	Symptomatic disorders of the urinary tract	K831	Obstruction of bile duct
X400G/READ3	Endocrine impotence	K831	Obstruction of bile duct
X401F/READ3	Primary testicular failure	K8689	Other specified diseases of pancreas
X4073/READ3	Disorder of uterus	K8689	Other specified diseases of pancreas
X407v/READ3	Tight introitus	K909	Intestinal malabsorption, unspecified
X408q/READ3	Ovulatory dysfunctional bleeding	K055	Other periodontal diseases
X40AI/READ3	Uterine fibroid complicating antenatal care, baby not yet delivered	K753	Granulomatous hepatitis, not elsewhere classified
X40CJ/READ3	Retained placenta NOS	N008	Acute nephritic syndrome with other morphologic changes
X40Fl/READ3	Trigger point mastalgia	N043	Nephrotic syndrome with diffuse mesangial proliferative glomerulonephritis
X40GD/READ3	Deflation of saline-filled breast implant	N053	Unspecified nephritic syndrome with diffuse mesangial proliferative glomerulonephritis
X40Hi/READ3	Sick-euthyroid syndrome	N179	Acute kidney failure, unspecified
X40J4/READ3	Type I diabetes mellitus	N269	Renal sclerosis, unspecified
X40Jz/READ3	Alimentary hypoglycaemia	N079	Hereditary nephropathy, not elsewhere classified with unspecified morphologic lesions
X40LK/READ3	Pituitary apoplexy	N186	End stage renal disease
X40Qe/READ3	Drug-induced hypercalcaemia	N12	Tubulo-interstitial nephritis, not specified as acute or chronic
X40U2/READ3	Neurogenic muscle weakness, ataxia and retinitis pigmentosa	N1339	Other hydronephrosis
X40Xh/READ3	Disorder of nutrition	N139	Obstructive and reflux uropathy, unspecified
X40YR/READ3	Pickwickian syndrome	N134	Hydroureter
X500W/READ3	Abscess of skin area excluding digits of hand or foot	N3000	Acute cystitis without hematuria
X502P/READ3	Pityrosporum infection of skin	N322	Vesical fistula, not elsewhere classified
X504l/READ3	Actinic comedonal plaque	Q646|N323	Congenital diverticulum of bladder|Diverticulum of bladder
X505K/READ3	Eczema	N3289	Other specified disorders of bladder
X5062/READ3	Occupational allergic contact dermatitis	N342	Other urethritis
X506O/READ3	Papular eczema with elimination of papillary oedema	N390	Urinary tract infection, site not specified
X507q/READ3	Erosive oral lichen planus	R3121	Asymptomatic microscopic hematuria
X508P/READ3	Physical urticaria	N369	Urethral disorder, unspecified
X50Aa/READ3	Lipodermatosclerosis	N419	Inflammatory disease of prostate, unspecified
X50B8/READ3	Pigmented purpuric lichenoid dermatosis of Gougerot and Blum	N421	Congestion and hemorrhage of prostate
X50C1/READ3	Biers spots	N451	Epididymitis
X50Ec/READ3	Omphalith	N453	Epididymo-orchitis
X50Fm/READ3	Eruptive xanthoma	N4821	Abscess of corpus cavernosum and penis
X50GP/READ3	Diabetic dermopathy	N4822	Cellulitis of corpus cavernosum and penis
X50K2/READ3	Labial lentigo	N4404	Torsion of appendix epididymis
X700H/READ3	Cyst of meniscus of knee	N492	Inflammatory disorders of scrotum
X701L/READ3	Wrist pyogenic arthritis	N5089	Other specified disorders of the male genital organs
X702K/READ3	Undifferentiated inflammatory monoarthritis	N6019	Diffuse cystic mastopathy of unspecified breast
X703j/READ3	Cervical spondylosis	N6039	Fibrosclerosis of unspecified breast
X705G/READ3	Undifferentiated connective tissue disease	N62	Hypertrophy of breast
X706b/READ3	Rupture of flexor tendon of finger	N643	Galactorrhea not associated with childbirth
X706w/READ3	Soft tissue lesion of knee region	N7001	Acute salpingitis
X707t/READ3	Tenosynovitis of fingers	N7093	Salpingitis and oophoritis, unspecified
X709I/READ3	Mitochondrial cytopathy	N736	Female pelvic peritoneal adhesions (postinfective)
X70Aw/READ3	Regional migrating osteoporosis	N710	Acute inflammatory disease of uterus
X70Cl/READ3	Intervertebral discitis	N72	Inflammatory disease of cervix uteri
X70DB/READ3	Acquired deformity of the wrist / hand	N771	Vaginitis, vulvitis and vulvovaginitis in diseases classified elsewhere
X70Gv/READ3	Bacterial disease	M352|N770	Behcet's disease|Ulceration of vulva in diseases classified elsewhere
X70JN/READ3	Multidermatomal herpes zoster infection	N80-N98	Noninflammatory disorders of female genital tract (N80-N98)
X70MK/READ3	Condylomata lata	N805	Endometriosis of intestine
X70Qo/READ3	Anal candidiasis	N810	Urethrocele
X70Tk/READ3	Onchodermatitis	N8110|N813	Cystocele, unspecified|Complete uterovaginal prolapse
X70w1/READ3	Food-induced anaphylactoid reaction	N83299	Other ovarian cyst, unspecified side
X75hn/READ3	Dendritic ulceration	N837	Hematoma of broad ligament
X75pa/READ3	Retraction pocket of tympanic membrane	N856	Intrauterine synechiae
X76DD/READ3	Receding jaw	N86	Erosion and ectropion of cervix uteri
X76qb/READ3	Myokymia, hyperhydrosis, impaired muscle relaxation syndrome	N882	Stricture and stenosis of cervix uteri
X777q/READ3	Mitral cusp prolapse	N895	Stricture and atresia of vagina
X77Bm/READ3	Aberrant premature complexes	N7689	Other specified inflammation of vagina and vulva
X77nm/READ3	Hidradenoma	N907|Q5279	Vulvar cyst|Other congenital malformations of vulva	Yes
X77sZ/READ3	Congenital posterior polar cataract	N9089	Other specified noninflammatory disorders of vulva and perineum
X77wD/READ3	Mitral valve dysplasia	N914	Secondary oligomenorrhea
X7825/READ3	Left anterior descending runs across right ventricular outflow tract	N923	Ovulation bleeding
X785K/READ3	Preputial adhesions	N926	Irregular menstruation, unspecified
X78b5/READ3	Pleomorphic adenoma of lacrimal gland	N971	Female infertility of tubal origin	Yes
X78cP/READ3	Follicular thyroid carcinoma	N971	Female infertility of tubal origin	Yes
X78ef/READ3	Malignant tumour	N318	Other neuromuscular dysfunction of bladder
X78ga/READ3	Carcinoma common bile duct	N39498	Other specified urinary incontinence
X78io/READ3	Teratoma of testis	N879	Dysplasia of cervix uteri, unspecified	Yes
X78kg/READ3	Metastasis to soft tissue	O00109	Unspecified tubal pregnancy without intrauterine pregnancy
X78mJ/READ3	Carcinoma in situ of epidermal appendage	O039	Complete or unspecified spontaneous abortion without complication
X78O6/READ3	Tumour of descending colon	O0489	(Induced) termination of pregnancy with other complications
X78PF/READ3	Tumour of ampulla of Vater	O034	Incomplete spontaneous abortion without complication
X78QN/READ3	Small cell carcinoma of lung	O200	Threatened abortion	Yes
X78RR/READ3	Squamous cell carcinoma of skin	O209	Hemorrhage in early pregnancy, unspecified
X78T4/READ3	Extramammary Paget's disease of skin	O100	Pre-existing essential hypertension complicating pregnancy, childbirth and the puerperium	Yes
X78V3/READ3	Common blue naevus of skin	O139	Gestational [pregnancy-induced] hypertension without significant proteinuria, unspecified trimester	Yes
X78Wi/READ3	Serous papillary cystadenocarcinoma ovary	O10119	Pre-existing hypertensive heart disease complicating pregnancy, unspecified trimester	Yes
X78XG/READ3	Mature solid teratoma of ovary	O1420	HELLP syndrome (HELLP), unspecified trimester	Yes
X78ZD/READ3	Tumour of renal pelvis	O2340	Unspecified infection of urinary tract in pregnancy, unspecified trimester
XA00t/READ3	Superficial avulsion wound	O2340	Unspecified infection of urinary tract in pregnancy, unspecified trimester
XA01O/READ3	Degloving injury of arm	O99019	Anemia complicating pregnancy, unspecified trimester
XA04G/READ3	Laceration of brain	O3110X0	Continuing pregnancy after spontaneous abortion of one fetus or more, unspecified trimester, not applicable or unspecified
XA074/READ3	Oesophageal haematoma	O334XX0	Maternal care for disproportion of mixed maternal and fetal origin, not applicable or unspecified
XA09f/READ3	Traumatic ruptured bladder NOS	O3410	Maternal care for benign tumor of corpus uteri, unspecified trimester
XA0B9/READ3	Middle meningeal haemorrhage following injury	P081	Other heavy for gestational age newborn
XA0Bq/READ3	Tendon strain	O640XX0	Unspecified superficial injury of unspecified part of head, initial encounter
XA0CN/READ3	Back sprain excluding lumbosacral	O690XX0	Labor and delivery complicated by prolapse of cord, not applicable or unspecified
XA0DC/READ3	Dislocation of patellofemoral joint	O709	Perineal laceration during delivery, unspecified
XA0Ds/READ3	Fracture dislocation of spine	O722	Delayed and secondary postpartum hemorrhage
XA0EI/READ3	Fracture dislocation of toe joint	O721	Other immediate postpartum hemorrhage
XA0Ey/READ3	Sprain of ligament of finger	O82	Encounter for cesarean delivery without indication
XA0Ft/READ3	Fracture of zygomatic process	O2210|O878	Genital varices in pregnancy, unspecified trimester|Other venous complications in the puerperium
XA0GE/READ3	Closed fracture of axis without spinal cord lesion	O2230	Deep phlebothrombosis in pregnancy, unspecified trimester
XA0GR/READ3	Fracture of neck of humerus	O9089	Other complications of the puerperium, not elsewhere classified
XA0HA/READ3	Multiple pelvic fractures	O91119	Abscess of breast associated with pregnancy, unspecified trimester
XA0IE/READ3	Broken teeth injury without complication	O926	Galactorrhea
Xa0kZ/READ3	Cerebral infarction	O00-O08	Pregnancy with abortive outcome
Xa0lT/READ3	Disorder of mastoid	L02232	Carbuncle of back [any part, except buttock]
Xa0Pj/READ3	Tumour of soft tissue	J340	Abscess, furuncle and carbuncle of nose
Xa0Sy/READ3	B-cell lymphoma	L02221	Furuncle of abdominal wall
Xa0U5/READ3	Malignant lymphoma of testis	L0232	Furuncle of buttock
Xa13M/READ3	Heat-induced dermatosis	L02828	Furuncle of other sites
Xa1fq/READ3	Arrhythmogenic right ventricular cardiomyopathy	L03039	Cellulitis of unspecified toe
Xa1jT/READ3	Gouty tophus of prepatellar bursa	L03211	Cellulitis of face
Xa1mh/READ3	Fracture of the lateral humeral epicondyle	L03319	Cellulitis of trunk, unspecified
Xa1nA/READ3	Strain of tendon of forearm, wrist, hand	L03119	Cellulitis of unspecified part of limb
Xa1qB/READ3	Jejunal ulcer	L03818	Cellulitis of other sites
Xa1vc/READ3	Crush fracture of thoracic vertebra	L043	Acute lymphadenitis of lower limb
Xa1yK/READ3	Congenital abnormality of pharynx	L080	Pyoderma
Xa2DE/READ3	Injury of tongue	L980	Pyogenic granuloma
Xa2eR/READ3	Burn of palm	L03221	Cellulitis of neck
Xa2I1/READ3	Superficial injury of sole of foot	L0889	Other specified local infections of the skin and subcutaneous tissue
Xa2J6/READ3	Cat scratch - wound	L305	Pityriasis alba
Xa2l9/READ3	Laceration of hand	L242	Irritant contact dermatitis due to solvents
Xa2MZ/READ3	Insect bite of ear region	L251	Unspecified contact dermatitis due to drugs in contact with skin
Xa2Nl/READ3	Incised wound	L235	Allergic contact dermatitis due to other chemical products
Xa2O5/READ3	Cut of hand	L249	Irritant contact dermatitis, unspecified cause
Xa2SQ/READ3	Human bite of face	L259	Unspecified contact dermatitis, unspecified cause
Xa2Tq/READ3	Dog bite of foot	L139	Bullous disorder, unspecified
Xa2UL/READ3	Animal bite of wrist	L531	Erythema annulare centrifugum
Xa34E/READ3	Squamous cell carcinoma of skin of cheek	L52|L958	Erythema nodosum|Other vasculitis limited to the skin
Xa3A3/READ3	Injury of lateral cutaneous nerve of thigh	L409|L419	Psoriasis, unspecified|Parapsoriasis, unspecified
Xa3ea/READ3	Goitre, non-toxic NOS	L409	Psoriasis, unspecified
Xa3fb/READ3	External haemorrhoids - other	L410	Pityriasis lichenoides et varioliformis acuta
Xa3fZ/READ3	Polyarteritis nodosa NOS	L308	Other specified dermatitis
Xa3gk/READ3	Ganglion/synovial cyst - hip	L280	Lichen simplex chronicus
Xa3hf/READ3	Fracture of phalanx of finger/thumb NOS	L291	Pruritus scroti
Xa3i5/READ3	Superficial injury arm NOS	L599	Disorder of the skin and subcutaneous tissue related to radiation, unspecified
Xa3XI/READ3	Laceration of tongue	L84	Corns and callosities
Xa410/READ3	Neuralgia/neuritis - forearm	L941	Linear scleroderma
Xa5dm/READ3	Analgesic allergy	L664	Folliculitis ulerythematosa reticulata
Xa5et/READ3	Nizatidine allergy	L908|L918	Other atrophic disorders of skin|Other hypertrophic disorders of the skin
Xa5gw/READ3	Hydroxycarbamide allergy	L111	Transient acantholytic dermatosis [Grover]
Xa5jx/READ3	Non-cardioselective beta-blocker allergy	L602	Onychogryphosis
Xa5m9/READ3	H1 antihistamine allergy	L602	Onychogryphosis
Xa5oD/READ3	Gold allergy	L658	Other specified nonscarring hair loss
Xa5r4/READ3	Phenol allergy	L664	Folliculitis ulerythematosa reticulata
Xa5se/READ3	Piperacillin allergy	L741	Miliaria crystallina
Xa5tk/READ3	Tetracyclines group allergy	L301	Dyshidrosis [pompholyx]
Xa5vH/READ3	Hydrocortisone allergy	L730	Acne keloid
Xa5z6/READ3	Multivitamin and mineral preparations allergy	L708	Other acne
Xa61Y/READ3	Nicorandil allergy	L97909	Non-pressure chronic ulcer of unspecified part of unspecified lower leg with unspecified severity
Xa6qA/READ3	Digital nerve lesion	L502	Urticaria due to cold and heat
Xa6Yr/READ3	Axillary vein thrombosis	L508	Other urticaria
Xa7lg/READ3	Tonsillar adenitis	L949	Localized connective tissue disorder, unspecified
Xa7m3/READ3	Septic finger	L959	Vasculitis limited to the skin, unspecified
Xa7nf/READ3	Intertrigo of abdominal skin fold	L942	Calcinosis cutis
Xa7R0/READ3	Attic retraction pocket of tympanic membrane	L986	Other infiltrative disorders of the skin and subcutaneous tissue
Xa85o/READ3	Bacterial infection by site	L2389	Allergic contact dermatitis due to other agents
Xa8Ei/READ3	Large bowel adhesions	L718	Other rosacea
Xa97n/READ3	Louse infestation	L709	Acne, unspecified
Xa9AA/READ3	Plasmacytoma - disorder	M329	Systemic lupus erythematosus, unspecified
Xa9BE/READ3	Anterior interosseous nerve entrapment	M359	Systemic involvement of connective tissue, unspecified
Xa9Bw/READ3	Pneumoconiosis	M02829	Other reactive arthropathies, unspecified elbow
Xa9CJ/READ3	Vaginal wall prolapse	M1120	Other chondrocalcinosis, unspecified site
Xa9Fb/READ3	Pulmonary arteriovenous malformation	M1000	Idiopathic gout, unspecified site
Xaa1N/READ3	Clinical stage A chronic lymphocytic leukaemia	M14849	Arthropathies in other specified diseases classified elsewhere, unspecified hand
Xaagc/READ3	Carditis due to rheumatic fever	M14859	Arthropathies in other specified diseases classified elsewhere, unspecified hip
XaAzi/READ3	Acute non-Q wave infarction	M0840	Pauciarticular juvenile rheumatoid arthritis, unspecified site
XaB1Y/READ3	Haematoma of temporal region	M064	Inflammatory polyarthropathy
XaB5O/READ3	Infected femoropopliteal graft	M151	Heberden's nodes (with arthropathy)
XaBA5/READ3	Osteosarcoma of bone	M1993	Secondary osteoarthritis, unspecified site	Yes
XaBCy/READ3	Ataxic nystagmus	M19279	Secondary osteoarthritis, unspecified ankle and foot
XaBE9/READ3	Basal pneumonia due to unspecified organism	M1990	Unspecified osteoarthritis, unspecified site
XabiP/READ3	Irritable bowel syndrome characterised by constipation	M19079	Primary osteoarthritis, unspecified ankle and foot
XaBMa/READ3	MRSA infection of postoperative wound	M1990	Unspecified osteoarthritis, unspecified site
XaBsb/READ3	Persistent hyaloid artery	M1250	Traumatic arthropathy, unspecified site
XaBZR/READ3	Collapse of thoracic vertebra	M12849	Other specific arthropathies, not elsewhere classified, unspecified hand
XaC1P/READ3	Cutaneous larva migrans NOS	M13179	Monoarthritis, not elsewhere classified, unspecified ankle and foot
XacFq/READ3	Cognitive communication disorder	M129	Arthropathy, unspecified
Xacza/READ3	Pseudophakia right eye	M23205	Derangement of unspecified medial meniscus due to old tear or injury, unspecified knee
XaDc3/READ3	Bacterial septicaemia	M23369	Other meniscus derangements, other lateral meniscus, unspecified knee
XaDcY/READ3	Viral ear infection	M238X9	Other internal derangements of unspecified knee
XaDtM/READ3	Cyst of tendon sheath	M2489	Other specific joint derangement of other specified joint, not elsewhere classified
XaE01/READ3	Empyema	M2430	Pathological dislocation of unspecified joint, not elsewhere classified
XaE5a/READ3	Diabetic vitreous haemorrhage	M24419	Recurrent dislocation, unspecified shoulder
XaE6M/READ3	Punctate inner choroidopathy	M24459	Recurrent dislocation, unspecified hip
XaEei/READ3	Iliac artery occlusion	M24576	Contracture, unspecified foot
XaEGZ/READ3	Ulcer of eyelid	M24676	Ankylosis, unspecified foot
XaEJZ/READ3	Varicose veins of leg in short saphenous vein distribution with eczema	M2540	Effusion, unspecified joint
XaEVm/READ3	Post-traumatic uveitis	M25449	Effusion, unspecified hand
XaF7p/READ3	Pseudophakic retinal detachment	M25069	Hemarthrosis, unspecified knee
XaF9N/READ3	Acute anterior uveitis	M1239	Palindromic rheumatism, multiple sites
XaFmL/READ3	Type I diabetes mellitus with arthropathy	M25519	Pain in unspecified shoulder
XaFro/READ3	Metastasis from malignant tumour of colon	M79676	Pain in unspecified toe(s)
XaFzu/READ3	Malignant neoplasm of bone	M25819	Other specified joint disorders, unspecified shoulder
XaINM/READ3	Exacerbation of eczema	M2580	Other specified joint disorders, unspecified joint
XaIt4/READ3	Benign paraproteinaemia	M129	Arthropathy, unspecified
XaJ9H/READ3	New York Heart Association classification - class II	M479	Spondylosis, unspecified
XaJX0/READ3	Acute posterolateral myocardial infarction	M4830	Traumatic spondylopathy, site unspecified
XaKya/READ3	Gastric angiodysplasia	M4724	Other spondylosis with radiculopathy, thoracic region
XaLHJ/READ3	Chronic kidney disease stage 4	M5020|M512	Other cervical disc displacement, unspecified cervical region|Other thoracic, thoracolumbar and lumbosacral intervertebral disc displacement
XaN4a/READ3	Very severe chronic obstructive pulmonary disease	M5106	Intervertebral disc disorders with myelopathy, lumbar region
XaO3u/READ3	Chronic kidney disease stage 3 without proteinuria	M4642	Discitis, unspecified, cervical region
XaOYV/READ3	Recurrent pulmonary embolism	M5090	Cervical disc disorder, unspecified, unspecified cervical region
XaQbN/READ3	Dysthyroid exophthalmos	M532X8	Spinal instabilities, sacral and sacrococcygeal region
XaR4b/READ3	Lymphoedema of leg	M533	Sacrococcygeal disorders, not elsewhere classified
XaREU/READ3	Aspergillus bronchitis	M7500	Adhesive capsulitis of unspecified shoulder
XaXD2/READ3	Prolapsing internal haemorrhoids requiring manual reduction	M7530	Calcific tendinitis of unspecified shoulder
XaYbd/READ3	Sepsis due to Streptococcus	M7020	Olecranon bursitis, unspecified elbow
XaZat/READ3	Chronic sialosis of parotid gland	M76899	Other specified enthesopathies of unspecified lower limb, excluding foot
XaZuB/READ3	Severe sensorineural hearing loss	M7750	Other enthesopathy of unspecified foot and ankle
XE0a6/READ3	Tooth position anomaly	S86899A	Other injury of other muscle(s) and tendon(s) at lower leg level, unspecified leg, initial encounter
XE0ao/READ3	Non-infective gastroenteritis NOS	M6580	Other synovitis and tenosynovitis, unspecified site
XE0b3/READ3	Other intestine disorders	M65849	Other synovitis and tenosynovitis, unspecified hand
XE0bZ/READ3	(Tooth hard tissue disease NOS) or (edentulous) or (overbite) or (teething)	M21619	Bunion of unspecified foot
XE0d9/READ3	(Liver/biliary/pancreas+GIT NOS) or (biliary disease) or (gallbladder disease) or (liver disease)	M7030	Other bursitis of elbow, unspecified elbow
XE0dv/READ3	Littre's gland abscess	M75120	Complete rotator cuff tear or rupture of unspecified shoulder, not specified as traumatic
XE0eG/READ3	Male genital haemorrhage NOS	S76199A	Other specified injury of unspecified quadriceps muscle, fascia and tendon, initial encounter
XE0eu/READ3	Menstruation disorder NOS	M67879	Other specified disorders of synovium and tendon, unspecified ankle and foot
XE0fR/READ3	Kidney cyst (& [acquired])	M619	Calcification and ossification of muscle, unspecified
XE0gV/READ3	Polyp: [endometrial/uterine NOS] or [endometrial]	M720	Palmar fascial fibromatosis [Dupuytren]
XE0Qw/READ3	Whooping cough	M724	Pseudosarcomatous fibromatosis
XE0Rr/READ3	Tabes dorsalis	M6200	Separation of muscle (nontraumatic), unspecified site
XE0TC/READ3	(Actinomycosis (& [infections]) or (erythrasma)	M790	Rheumatism, unspecified
XE0Ug/READ3	Hypertensive renal disease NOS	M5410|M792	Radiculopathy, site unspecified|Neuralgia and neuritis, unspecified
XE0V1/READ3	Secondary cardiomyopathy NOS	R29898	Other symptoms and signs involving the musculoskeletal system
XE0vj/READ3	Incomplete legal abortion	M86119	Other acute osteomyelitis, unspecified shoulder
XE0vv/READ3	Unspecified renal disease in pregnancy	M86179	Other acute osteomyelitis, unspecified ankle and foot
XE0wn/READ3	Rhesus isoimmunisation in pregnancy	M86649	Other chronic osteomyelitis, unspecified hand
XE0x8/READ3	Obstetric trauma damaging pelvic joints and ligaments	M869	Osteomyelitis, unspecified
XE0Xo/READ3	Acute laryngotracheitis	A1801	Tuberculosis of spine
XE0Yg/READ3	Other diseases of respiratory system NEC	M8888	Osteitis deformans of other bones
XE0Yx/READ3	Upper respiratory disease (& upper)	M9210	Juvenile osteochondrosis of radius and ulna, unspecified arm
XE0ZR/READ3	Asthma: [intrinsic] or [late onset]	M929	Juvenile osteochondrosis, unspecified
XE10C/READ3	Autoimmune thyroiditis	M9390	Osteochondropathy, unspecified of unspecified site
XE10y/READ3	Protein-calorie malnutrition NOS	M8088	Other osteoporosis with current pathological fracture, vertebra(e)
XE11t/READ3	Other hyperalimentation	M87059	Idiopathic aseptic necrosis of unspecified femur
XE13b/READ3	Deficiency anaemias	M844	Pathological fracture, not elsewhere classified
XE140/READ3	Anaemia unspecified	M949|M899	Disorder of cartilage, unspecified|Disorder of bone, unspecified
XE159/READ3	Nervous system and sense organ diseases	M2140	Flat foot [pes planus] (acquired), unspecified foot
XE15u/READ3	Other background retinopathy	M20009	Unspecified deformity of unspecified finger(s)
XE16i/READ3	Contact or allergic eyelid dermatitis	M20029	Boutonniere deformity of unspecified finger(s)
XE170/READ3	Scleritis and episcleritis	M216X9	Other acquired deformities of unspecified foot
XE17t/READ3	(Hereditary spastic paraplegia) or (spinicerebellar disease NOS)	M2180	Other specified acquired deformities of unspecified limb
XE19B/READ3	(Corneal scar &/or opacity) or (recurrent corneal erosion)	M4130	Thoracogenic scoliosis, site unspecified
XE1a4/READ3	Developmental expressive language disorder	M4150	Other secondary scoliosis, site unspecified
XE1An/READ3	Seborrhoeic dermatitis	M4310	Spondylolisthesis, site unspecified
XE1AZ/READ3	Cellulitis and abscess of hand unspecified	M959	Acquired deformity of musculoskeletal system, unspecified
XE1bI/READ3	Sleep disorders (& [insomnia] or [nightmares] or [sleepwalking (& somnambulism)])	M1990	Unspecified osteoarthritis, unspecified site
XE1BW/READ3	Hypertrophic cicatrix	M1810	Unilateral primary osteoarthritis of first carpometacarpal joint, unspecified hand
XE1CQ/READ3	(Psoriasis NOS) or (guttate psoriasis) or (parapsoriasis)	M4320	Fusion of spine, site unspecified
XE1Dh/READ3	Transient arthropathy of hip	M6250	Muscle wasting and atrophy, not elsewhere classified, unspecified site
XE1DX/READ3	Localised, secondary osteoarthritis of the pelvic region and thigh	M70-M79	Other soft tissue disorders (M70-M79)
XE1EQ/READ3	Joint effusion of the lower leg	M86-M90	Other osteopathies (M86-M90)
XE1F2/READ3	Disc disorder with myelopathy	Q055	Cervical spina bifida without hydrocephalus
XE1FM/READ3	Rotator cuff syndrome, unspecified	Q068	Other specified congenital malformations of spinal cord
XE1G2/READ3	Perthe's disease	Q111	Other anophthalmos
XE1GQ/READ3	Postural kyphosis	Q120|Q129	Congenital cataract|Congenital lens malformation, unspecified
XE1Hq/READ3	(Patellar tendinitis) or (Pellegrini-Stieda syndrome)	Q132	Other congenital malformations of iris
XE1Iy/READ3	(Juvenile osteochondritis leg/foot) or (Osgood schlatter's disease) or (Sever's disease)	Q143	Congenital malformation of choroid
XE1Ka/READ3	Single lung cyst	Q105	Congenital stenosis and stricture of lacrimal duct
XE1kR/READ3	Fracture of malar or maxillary bones, closed	Q179	Congenital malformation of ear, unspecified
XE1l2/READ3	Multiple fractures involving both upper limbs, and upper limb with rib(s) and sternum	Q180	Sinus, fistula and cyst of branchial cleft
XE1lk/READ3	Closed traumatic dislocation of sternum	Q211	Atrial septal defect
XE1Lu/READ3	Acrocephalosyndactyly	Q248	Other specified congenital malformations of heart
XE1MK/READ3	Ichthyosiform erythroderma	Q248	Other specified congenital malformations of heart
XE1MW/READ3	Integument anomalies NOS	Q249	Congenital malformation of heart, unspecified
XE1nO/READ3	Contusion, finger, unspecified	Q278	Other specified congenital malformations of peripheral vascular system
XE1OQ/READ3	Other congenital anomalies	Q278	Other specified congenital malformations of peripheral vascular system
XE1q1/READ3	Sprained upper leg (& [thigh])	Q338	Other congenital malformations of lung
XE1rP/READ3	Bruise fingers &/or thumb (& [subungual haematoma])	K222|Q394	Esophageal obstruction|Esophageal web
XE1UW/READ3	Placental infarct	Q398	Other congenital malformations of esophagus
XE1vW/READ3	Malignant tumour of rectum	Q433	Congenital malformations of intestinal fixation
XE1wN/READ3	Neoplasm of uncertain behaviour of breast	Q438	Other specified congenital malformations of intestine
XE1Xv/READ3	Delirium	Q501	Developmental ovarian cyst
XE1YE/READ3	Neurotic disorder NOS	Q5128	Other and unspecified doubling of uterus
XE1YT/READ3	Cannabis type drug dependence	Q539	Undescended testicle, unspecified
XE1ZF/READ3	[X]Mental and behavioural disorders due to use of alcohol: psychotic disorder	Q5310	Unspecified undescended testicle, unilateral
XE1zT/READ3	Ca cervix uteri NOS	Q600	Renal agenesis, unilateral
XE20t/READ3	Other endocrine benign tumour	Q605	Renal hypoplasia, unspecified
XE2b8/READ3	Schizoaffective disorder, mixed type	Q6231	Congenital ureterocele, orthotopic
XE2nP/READ3	Deformity of talus	Q638	Other specified congenital malformations of kidney
XE2oo/READ3	Traumatic blister of ankle, infected	Q630	Accessory kidney
XE2Q8/READ3	Cerebral palsy	Q6479	Other congenital malformations of bladder and urethra
XE2QR/READ3	Maternal rubella in pregnancy, childbirth and the puerperium	Q6589	Other specified congenital deformities of hip
XE2RT/READ3	Chronic rhinitis (& ozaena)	Q666	Other congenital valgus deformities of feet
XE2ut/READ3	Nephroptosis	Q7120	Congenital absence of both forearm and hand, unspecified upper limb
XE2vZ/READ3	Benign neoplasm of skin of ear and external auditory meatus	Q6689	Other specified congenital deformities of feet
XM01b/READ3	Wound infection	Q7649	Other congenital malformations of spine, not associated with scoliosis
XM09U/READ3	Hypoxia	Q788	Other specified osteochondrodysplasias
XM0mP/READ3	Perinatal thrombocytopenia	Q824	Ectodermal dysplasia (anhidrotic)
XM0rz/READ3	Influenza-like illness	Q825	Congenital non-neoplastic nevus
XM0uR/READ3	Lumbar disc lesion	Q828	Other specified congenital malformations of skin
XM0wG/READ3	Open wound of abdominal wall	Q831	Accessory breast
XM0xF/READ3	Subungual haematoma, hand	Q968	Other variants of Turner's syndrome
XM1C7/READ3	Shock, unspecified	Q8909	Congenital malformations of spleen
XM1Ne/READ3	Closed fracture of femur, subcapital	Q851	Tuberous sclerosis
XM1P5/READ3	Fourchette tear	Q870	Congenital malformation syndromes predominantly affecting facial appearance
XM1Qc/READ3	Tension pneumatocele	Q618	Other cystic kidney diseases
XSBjq/READ3	Open wound of limb	P009	Newborn affected by unspecified maternal condition
XSEaM/READ3	Unexpected death	P130	Fracture of skull due to birth injury
Zw047/READ3	[Q] Spondylolisthesis grade 2	P143	Other brachial plexus birth injuries
A04../READ2	Other bacterial food poisoning	P375	Neonatal candidiasis
A0762/READ2	Enteritis due to rotavirus	P353	Congenital viral hepatitis
A100./READ2	Primary tuberculous complex	P90	Convulsions of newborn
A13z./READ2	Tuberculosis of central nervous system NOS	P9689	Other specified conditions originating in the perinatal period
A1800/READ2	Acute miliary tuberculosis of a single specified site	S0291XA|S0291XB	Unspecified fracture of skull, initial encounter for closed fracture|Unspecified fracture of skull, initial encounter for open fracture
A340./READ2	Streptococcal sore throat	S02630A	Fracture of coronoid process of mandible, unspecified side, initial encounter for closed fracture
A3840/READ2	Gram negative septicaemia NOS	S0230XA|S0230XB	Fracture of orbital floor, unspecified side, initial encounter for closed fracture|Fracture of orbital floor, unspecified side, initial encounter for open fracture
A3B12/READ2	Panton-Valentine leucocidin associated staphylococcus aureus infection	S0242XA	Fracture of alveolus of maxilla, initial encounter for closed fracture
A3By3/READ2	Mycoplasma infection	S129XXA	Fracture of neck, unspecified, initial encounter
A42z./READ2	Viral meningitis NOS	S22001A	Stable burst fracture of unspecified thoracic vertebra, initial encounter for closed fracture
A5324/READ2	Herpes zoster ophthalmicus	S32810A|S32810B	Multiple fractures of pelvis with stable disruption of pelvic ring, initial encounter for closed fracture|Multiple fractures of pelvis with stable disruption of pelvic ring, initial encounter for open fracture
A5443/READ2	Herpes simplex disciform keratitis	S12400A|S12500A|S12600A|S14155| S14156|S14157	Unspecified displaced fracture of fifth cervical vertebra, initial encounter for closed fracture|Unspecified displaced fracture of sixth cervical vertebra, initial encounter for closed fracture|Unspecified displaced fracture of seventh cervical vertebra, initial encounter for closed fracture|Other incomplete lesion at C5 level of cervical spinal cord|Other incomplete lesion at C6 level of cervica…
A60../READ2	Yellow fever	T148XXA	Other injury of unspecified body region, initial encounter
A709./READ2	Viral hepatitis without hepatic coma	S32399B	Other fracture of unspecified ilium, initial encounter for open fracture
A771./READ2	Epidemic keratoconjunctivitis	S129XXA	Fracture of neck, unspecified, initial encounter
A785X/READ2	Cytomegaloviral disease, unspecified	S42109A	Fracture of unspecified part of scapula, unspecified shoulder, initial encounter for closed fracture
A79y./READ2	Other specific viral infection	S42209A	Unspecified fracture of upper end of unspecified humerus, initial encounter for closed fracture
A8710/READ2	Lyme disease	S42409A	Unspecified fracture of lower end of unspecified humerus, initial encounter for closed fracture
A9820/READ2	Chronic gonococcal bartholinitis	S4243	Fracture (avulsion) of lateral epicondyle of humerus
AA23./READ2	Hyperkeratosis due to yaws	S5212	Fracture of head of radius
AB12./READ2	Tinea blanca	S52109B|S52009B	Unspecified fracture of upper end of unspecified radius, initial encounter for open fracture type I or II|Unspecified fracture of upper end of unspecified ulna, initial encounter for open fracture type I or II
AB2y1/READ2	Candidal otitis externa	S52509A|S52609A|S6290	Unspecified fracture of the lower end of unspecified radius, initial encounter for closed fracture|Unspecified fracture of lower end of unspecified ulna, initial encounter for closed fracture|Unspecified fracture of unspecified wrist and hand
AC33./READ2	Unspecified taeniasis	S52569A	Barton's fracture of unspecified radius, initial encounter for closed fracture
AD1../READ2	Trichomoniasis - trichomonas	S5251	Fracture of radial styloid process
AD63./READ2	Pneumocystosis	S52	Fracture of forearm
AyuB0/READ2	[X]Other specified acute viral hepatitis	S62136A	Nondisplaced fracture of capitate [os magnum] bone, unspecified wrist, initial encounter for closed fracture
B054./READ2	Malignant neoplasm of uvula	S62009B	Unspecified fracture of navicular [scaphoid] bone of unspecified wrist, initial encounter for open fracture
B105./READ2	Malignant neoplasm of lower third of oesophagus	S62399A	Other fracture of unspecified metacarpal bone, initial encounter for closed fracture
B136./READ2	Malignant neoplasm of ascending colon	S62309B	Unspecified fracture of unspecified metacarpal bone, initial encounter for open fracture
B170./READ2	Malignant neoplasm of head of pancreas	S62513A	Displaced fracture of proximal phalanx of unspecified thumb, initial encounter for closed fracture
B21z./READ2	Malignant neoplasm of larynx NOS	S62609A	Fracture of unspecified phalanx of unspecified finger, initial encounter for closed fracture
B30../READ2	Malignant neoplasm of bone and articular cartilage	S62649B|S62659B	Nondisplaced fracture of proximal phalanx of unspecified finger, initial encounter for open fracture|Nondisplaced fracture of middle phalanx of unspecified finger, initial encounter for open fracture
B3121/READ2	Malignant neoplasm of connective and soft tissue of thigh and upper leg	S229XXB	Fracture of bony thorax, part unspecified, initial encounter for open fracture
B3258/READ2	Malignant melanoma of chest wall	S42|S52|S62	Fracture of shoulder and upper arm|Fracture of forearm|Fracture at wrist and hand level
B3322/READ2	Malignant neoplasm of pinna NEC	S72409A	Unspecified fracture of lower end of unspecified femur, initial encounter for closed fracture
B3379/READ2	Malignant neoplasm of skin of great toe	S7244	Fracture of lower epiphysis (separation) of femur
B4.../READ2	Malignant neoplasm of genitourinary organ	S8212	Fracture of lateral condyle of tibia
B454./READ2	Malignant neoplasm of vulva unspecified	S82839A	Other fracture of upper and lower end of unspecified fibula, initial encounter for closed fracture
B4A00/READ2	Hypernephroma	S82209A|S82209B|S82209C	Unspecified fracture of shaft of unspecified tibia, initial encounter for closed fracture|Unspecified fracture of shaft of unspecified tibia, initial encounter for open fracture type I or II|Unspecified fracture of shaft of unspecified tibia, initial encounter for open fracture type IIIA, IIIB, or IIIC	Yes
B521./READ2	Malignant neoplasm of cerebral meninges	S82409A	Unspecified fracture of shaft of unspecified fibula, initial encounter for closed fracture
B56../READ2	Secondary and unspecified malignant neoplasm of lymph nodes	S8285	Trimalleolar fracture of lower leg
B583z/READ2	Secondary malignant neoplasm of brain or spinal cord NOS	S82899A	Other fracture of unspecified lower leg, initial encounter for closed fracture
B613./READ2	Hodgkin's disease, lymphocytic-histiocytic predominance	S92309A	Fracture of unspecified metatarsal bone(s), unspecified foot, initial encounter for closed fracture
B627G/READ2	Mediastinal (thymic) large B-cell lymphoma	S9225	Fracture of navicular [scaphoid] of foot
B6302/READ2	Plasmacytoma NOS	S9240	Unspecified fracture of great toe
B68z./READ2	Leukaemia NOS	S0300XA	Dislocation of jaw, unspecified side, initial encounter
B7045/READ2	Benign neoplasm of soft palate	S43119A	Subluxation of unspecified acromioclavicular joint, initial encounter
B7142/READ2	Benign neoplasm of anal canal	S53103A	Unspecified subluxation of unspecified ulnohumeral joint, initial encounter
B7304/READ2	Benign neoplasm of temporal bone	S632|S6310	Subluxation and dislocation of other finger(s)|Unspecified subluxation and dislocation of thumb
B7412/READ2	Lipoma of anterior chest wall	S73006A	Unspecified dislocation of unspecified hip, initial encounter
B7522/READ2	Benign neoplasm of connective and soft tissue of knee NEC	S73016A	Posterior dislocation of unspecified hip, initial encounter
B7652/READ2	Benign neoplasm of skin of chest	S9303XA	Subluxation of unspecified ankle joint, initial encounter
B7686/READ2	Melanocytic naevi of upper limb, including shoulder	S9306XA	Dislocation of unspecified ankle joint, initial encounter
B7A../READ2	Benign neoplasm of ovary	S13100A|S23100A|S33100A	Subluxation of unspecified cervical vertebrae, initial encounter|Subluxation of unspecified thoracic vertebra, initial encounter|Subluxation of unspecified lumbar vertebra, initial encounter
B7E../READ2	Benign neoplasms of eye	S43203A	Unspecified subluxation of unspecified sternoclavicular joint, initial encounter
B7H21/READ2	Benign neoplasm of Rathke's pouch	S6290XB	Unspecified fracture of unspecified wrist and hand, initial encounter for open fracture
B803./READ2	Carcinoma in situ of colon	S63013A	Subluxation of distal radioulnar joint of unspecified wrist, initial encounter
B8108/READ2	Carcinoma in situ of vocal fold - glottis	S83101A	Unspecified subluxation of right knee, initial encounter
B8310/READ2	Carcinoma in situ of endocervix	S92199A	Other fracture of unspecified talus, initial encounter for closed fracture
B8z../READ2	Carcinoma in situ NOS	T148XXA	Other injury of unspecified body region, initial encounter
B9162/READ2	Neoplasm of uncertain behaviour of scrotum	S43409A	Unspecified sprain of unspecified shoulder joint, initial encounter
B9379/READ2	5Q minus syndrome	S53409A	Unspecified sprain of unspecified elbow, initial encounter
BB1../READ2	[M]Epithelial neoplasms NOS	S6390XA	Sprain of unspecified part of unspecified wrist and hand, initial encounter	Yes
BB2B./READ2	[M]Squamous cell carcinoma, metastatic NOS	S63629A	Sprain of interphalangeal joint of unspecified thumb, initial encounter	Yes
BB40./READ2	[M]Transitional cell papilloma NOS	S6390XA	Sprain of unspecified part of unspecified wrist and hand, initial encounter	Yes
BB5a0/READ2	[M]Renal cell carcinoma	S76319A	Strain of muscle, fascia and tendon of the posterior muscle group at thigh level, unspecified thigh, initial encounter	Yes
BB5h3/READ2	[M]Adrenal cortical adenoma, heavily pigmented variant	S73199A|S8390XA|S93699A	Other sprain of unspecified hip, initial encounter|Sprain of unspecified site of unspecified knee, initial encounter|Other sprain of unspecified foot, initial encounter	Yes
BB5Rz/READ2	[M]Carcinoid tumours NOS	S93499A	Sprain of other ligament of unspecified ankle, initial encounter	Yes
BB64./READ2	[M]Eccrine spiradenoma	S336XXA	Sprain of sacroiliac joint, initial encounter	Yes
BB83./READ2	[M]Pseudomyxoma peritonei	S33100A|S331010A	Subluxation of unspecified lumbar vertebra, initial encounter|Dislocation of unspecified lumbar vertebra, initial encounter	Yes
BBa0./READ2	[M]Craniopharyngioma	S63399A	Traumatic rupture of other ligament of unspecified wrist, initial encounter	Yes
BBc6./READ2	[M]Ganglioglioma	S83419A	Sprain of medial collateral ligament of unspecified knee, initial encounter	Yes
BBe0./READ2	[M]Neurofibroma NOS	S46019A	Strain of muscle(s) and tendon(s) of the rotator cuff of unspecified shoulder, initial encounter	Yes
BBEK./READ2	[M]Compound naevus	S46199A	Other injury of muscle, fascia and tendon of long head of biceps, unspecified arm, initial encounter	Yes
BBG6./READ2	[M]Fascial fibroma	T148XXA	Other injury of unspecified body region, initial encounter	Yes
BBj1./READ2	[M]Hodgkin's disease, lymphocytic predominance	T148XXA	Other injury of unspecified body region, initial encounter
BBK2./READ2	[M]Myoma and myosarcoma	S069X0A	Unspecified intracranial injury without loss of consciousness, initial encounter	Yes
BBM5./READ2	[M]Serous adenofibroma	S060X0A	Concussion without loss of consciousness, initial encounter	Yes
BBQ70/READ2	[M]Teratoma, benign	S069X0A	Unspecified intracranial injury without loss of consciousness, initial encounter	Yes
BBs0./READ2	[M]Polycythaemia vera	S272XXA	Traumatic hemopneumothorax, initial encounter
BBV0./READ2	[M]Osteoma NOS	S37009A	Unspecified injury of unspecified kidney, initial encounter	Yes
ByuC7/READ2	[X]Secondary malignant neoplasm of other specified sites	S0560XA	Penetrating wound without foreign body of unspecified eyeball, initial encounter
C021./READ2	Toxic uninodular goitre	S0550XA	Penetrating wound with foreign body of unspecified eyeball, initial encounter
C047./READ2	Subclinical hypothyroidism	S01502A	Unspecified open wound of oral cavity, initial encounter
C1001/READ2	Diabetes mellitus, adult onset, with no mention of complication	S01502A	Unspecified open wound of oral cavity, initial encounter
C1097/READ2	Non-insulin dependent diabetes mellitus - poor control	S3130XA	Unspecified open wound of scrotum and testes, initial encounter
C10F0/READ2	Type 2 diabetes mellitus with renal complications	S41109A	Unspecified open wound of unspecified upper arm, initial encounter
C10z./READ2	Diabetes mellitus with unspecified complication	S61509A	Unspecified open wound of unspecified wrist, initial encounter
C130./READ2	Gigantism and acromegaly	S66099A|S66199A	Other specified injury of long flexor muscle, fascia and tendon of unspecified thumb at wrist and hand level, initial encounter|Other injury of flexor muscle, fascia and tendon of unspecified finger at wrist and hand level, initial encounter
C1501/READ2	Iatrogenic Cushing's syndrome	S61209A	Unspecified open wound of unspecified finger without damage to nail, initial encounter
C1631/READ2	Secondary ovarian failure	S66299A	Other specified injury of extensor muscle, fascia and tendon of unspecified thumb at wrist and hand level, initial encounter
C1zz./READ2	Endocrine disorder NOS	S68119A|S68129A	Complete traumatic metacarpophalangeal amputation of unspecified finger, initial encounter|Partial traumatic metacarpophalangeal amputation of unspecified finger, initial encounter
C291z/READ2	Other specified vitamin deficiency NOS	S81009A|S81809A	Unspecified open wound, unspecified knee, initial encounter|Unspecified open wound, unspecified lower leg, initial encounter
C3131/READ2	Lactose intolerance	S86099A	Other specified injury of unspecified Achilles tendon, initial encounter
C324./READ2	Hyperlipidaemia NOS	S91109A|S96909A	Unspecified open wound of unspecified toe(s) without damage to nail, initial encounter|Unspecified injury of unspecified muscle and tendon at ankle and foot level, unspecified foot, initial encounter
C3320/READ2	Cryoglobulinaemic purpura	S25809A	Unspecified injury of other blood vessels of thorax, unspecified side, initial encounter
C3510/READ2	Hepatolenticular degeneration (Wilson's disease)	S75209A	Unspecified injury of greater saphenous vein at hip and thigh level, unspecified leg, initial encounter
C3627/READ2	Ketoacidaemia NEC	S0190XS|S1190XS|S2190XS	Unspecified open wound of unspecified part of head, sequela|Unspecified open wound of unspecified part of neck, sequela|Unspecified open wound of unspecified part of thorax, sequela
C3738/READ2	Familial periodic fever	S81809S	Unspecified open wound, unspecified lower leg, sequela
C380./READ2	Obesity	S1091XA	Abrasion of unspecified part of neck, initial encounter
Cyu2./READ2	[X]Diabetes mellitus	S0090XA	Unspecified superficial injury of unspecified part of head, initial encounter
D011./READ2	Other vitamin B12 deficiency anaemias	S2091XA|S30810A|S30811A	Abrasion of unspecified parts of thorax, initial encounter|Abrasion of lower back and pelvis, initial encounter|Abrasion of abdominal wall, initial encounter
D1048/READ2	Beta minor thalassaemia	S3082	Blister (nonthermal) of abdomen, lower back, pelvis and external genitals
D21../READ2	Other and unspecified anaemias	S30823A	Blister (nonthermal) of scrotum and testes, initial encounter
D3050/READ2	Haemorrhagic disorder due to antithrombinaemia	S40869A	Insect bite (nonvenomous) of unspecified upper arm, initial encounter
D314y/READ2	Other specified secondary thrombocytopenia	S4980XA	Other specified injuries of shoulder and upper arm, unspecified arm, initial encounter
D4035/READ2	Hypereosinophilic syndrome	S50869A	Insect bite (nonvenomous) of unspecified forearm, initial encounter
D416./READ2	Familial polycythaemia	S50919A	Unspecified superficial injury of unspecified forearm, initial encounter
E0021/READ2	Senile dementia with depression	S60319A	Abrasion of unspecified thumb, initial encounter
E031z/READ2	Subacute confusional state NOS	S60469A	Insect bite (nonvenomous) of unspecified finger, initial encounter
E1070/READ2	Unspecified schizo-affective schizophrenia	S80869A	Insect bite (nonvenomous), unspecified lower leg, initial encounter
E1130/READ2	Recurrent major depressive episodes, unspecified	S80869A	Insect bite (nonvenomous), unspecified lower leg, initial encounter
E1176/READ2	Unspecified bipolar affective disorder, in full remission	S90819A|S9041	Abrasion, unspecified foot, initial encounter|Abrasion of toe
E1z../READ2	Non-organic psychosis NOS	S9041	Abrasion of toe
E2022/READ2	Agoraphobia without mention of panic attacks	S904	Other superficial injuries of toe
E20z./READ2	Neurotic disorder NOS	S00209A	Unspecified superficial injury of unspecified eyelid and periocular area, initial encounter
E21y2/READ2	Borderline personality disorder	T148XXA	Other injury of unspecified body region, initial encounter
E22y./READ2	Other psychosexual disorders	S00532A	Contusion of oral cavity, initial encounter
E244./READ2	Amphetamine or other psychostimulant dependence	S0510XA	Contusion of eyeball and orbital tissues, unspecified eye, initial encounter
E2570/READ2	Nondependent amphetamine or psychostimulant abuse, unspecified	S30201A|S30202A	Contusion of unspecified external genital organ, male, initial encounter|Contusion of unspecified external genital organ, female, initial encounter
E270./READ2	Stammering or stuttering	S2020XA	Contusion of thorax, unspecified, initial encounter
E2752/READ2	Pica	S6000XA	Contusion of unspecified finger without damage to nail, initial encounter
E292./READ2	Adjustment reaction with predominant disturbance of other emotions	S7010XA	Contusion of unspecified thigh, initial encounter
E2C11/READ2	Solitary stealing	S479XXA	Crushing injury of shoulder and upper arm, unspecified arm, initial encounter
E2F4./READ2	Coordination disorder (dyspraxia)	S9780XA	Crushing injury of unspecified foot, initial encounter
Eu025/READ2	[X]Lewy body dementia	T1500XA	Foreign body in cornea, unspecified eye, initial encounter
Eu106/READ2	[X]Mental and behavioural disorders due to use of alcohol: amnesic syndrome	T17200A|T17208A	Unspecified foreign body in pharynx causing asphyxiation, initial encounter|Unspecified foreign body in pharynx causing other injury, initial encounter
Eu23./READ2	[X]Acute and transient psychotic disorders	T2600XA	Burn of unspecified eyelid and periocular area, initial encounter
Eu316/READ2	[X]Bipolar affective disorder, current episode mixed	T2110XA	Burn of first degree of trunk, unspecified site, initial encounter
Eu333/READ2	[X]Recurrent depressive disorder, current episode severe with psychotic symptoms	T2111XA	Burn of first degree of chest wall, initial encounter
Eu411/READ2	[X]Generalized anxiety disorder	T22219A	Burn of second degree of unspecified forearm, initial encounter
Eu453/READ2	[X]Somatoform autonomic dysfunction	T23039A	Burn of unspecified degree of unspecified multiple fingers (nail), not including thumb, initial encounter
Eu520/READ2	[X]Lack or loss of sexual desire	T23299A	Burn of second degree of multiple sites of unspecified wrist and hand, initial encounter
Eu60z/READ2	[X]Personality disorder, unspecified	T24119A	Burn of first degree of unspecified thigh, initial encounter
Eu840/READ2	[X]Childhood autism	T300	Burn of unspecified body region, unspecified degree
F010./READ2	Meningitis due to fungal organisms	S0420XA	Injury of trochlear nerve, unspecified side, initial encounter
F034H/READ2	Post hepatitis A vaccination encephalitis	S0420XA	Injury of trochlear nerve, unspecified side, initial encounter
F1100/READ2	Alzheimer's disease with early onset	S3421XA	Injury of nerve root of lumbar spine, initial encounter
F1302/READ2	Striatonigral degeneration	S4410XA	Injury of median nerve at upper arm level, unspecified arm, initial encounter
F13A./READ2	Paroxysmal dystonia	S6400XA	Injury of ulnar nerve at wrist and hand level of unspecified arm, initial encounter
F1522/READ2	Progressive bulbar palsy	S8410XA	Injury of peroneal nerve at lower leg level, unspecified leg, initial encounter
F173./READ2	Shoulder-hand syndrome	S348XXA	Injury of other nerves at abdomen, lower back and pelvis level, initial encounter
F23../READ2	Congenital cerebral palsy	T79A29A|M79A29	Traumatic compartment syndrome of unspecified lower extremity, initial encounter|Nontraumatic compartment syndrome of unspecified lower extremity
F2503/READ2	Epileptic seizures - akinetic	S3981XA	Other specified injuries of abdomen, initial encounter
F257./READ2	Kojevnikov's epilepsy	S61109A	Unspecified open wound of unspecified thumb with damage to nail, initial encounter
F2626/READ2	[X]Tension type headache	S56909A	Unspecified injury of unspecified muscles, fascia and tendons at forearm level, unspecified arm, initial encounter
F282./READ2	Benign intracranial hypertension	S76	Injury of muscle, fascia and tendon at hip and thigh level
F2W0./READ2	Medication overuse headache	T400X1A|T40601A	Poisoning by opium, accidental (unintentional), initial encounter|Poisoning by unspecified narcotics, accidental (unintentional), initial encounter
F33../READ2	Nerve root and plexus disorders	T461X1A	Poisoning by calcium-channel blockers, accidental (unintentional), initial encounter
F3411/READ2	Median nerve compression in forearm	T620X1A	Toxic effect of ingested mushrooms, accidental (unintentional), initial encounter
F35z./READ2	Mononeuritis of unspecified site NOS	T675XXA	Heat exhaustion, unspecified, initial encounter
F3721/READ2	Chronic painful diabetic neuropathy	T7520XA	Unspecified effects of vibration, initial encounter
F3920/READ2	Dystrophia myotonica (Steinert's disease)	Z91012	Allergy to eggs
F4025/READ2	Degenerative myopia	Z91038	Other insect allergy status
F41y0/READ2	Traction retinal detachment	T8331XA|T8332XA|T8339XA	Breakdown (mechanical) of intrauterine contraceptive device, initial encounter|Displacement of intrauterine contraceptive device, initial encounter|Other mechanical complication of intrauterine contraceptive device, initial encounter
F421F/READ2	Retinal arteriovenous nipping	T8521XA	Breakdown (mechanical) of intraocular lens, initial encounter
F4252/READ2	Wet senile macular degeneration	T8690	Unspecified complication of unspecified transplanted organ and tissue
F427B/READ2	Fundus flavimaculatus	N981	Hyperstimulation of ovaries
F4315/READ2	Pigmented epithelial disseminated retinitis	J9589	Other postprocedural complications and disorders of respiratory system, not elsewhere classified
F439./READ2	Idiopathic polypoidal choroidal vasculopathy	L7622	Postprocedural hemorrhage of skin and subcutaneous tissue following other procedure
F4455/READ2	Chamber angle degenerative changes	T8140XA|A4902	Infection following a procedure, unspecified, initial encounter|Methicillin resistant Staphylococcus aureus infection, unspecified site
F452./READ2	Primary angle-closure glaucoma	T8183XA	Persistent postprocedural fistula, initial encounter
F460z/READ2	Nonsenile cataract NOS	T8089XA	Other complications following infusion, transfusion and therapeutic injection, initial encounter
F46yz/READ2	Other cataract NOS	T888XXA	Other specified complications of surgical and medical care, not elsewhere classified, initial encounter
F4811/READ2	Sudden visual loss	N640	Fissure and fistula of nipple
F484D/READ2	Peripheral visual field defect	S808	Other superficial injuries of lower leg
F496./READ2	Low vision, one eye	T148XXA	Other injury of unspecified body region, initial encounter
F4A32/READ2	Keratoconjunctivitis sicca (excluding Sjogren's syndrome)	L89609	Pressure ulcer of unspecified heel, unspecified stage
F4B24/READ2	Contact lens corneal oedema	R491	Aphonia
F4B61/READ2	Keratoconus, stable condition	H9325	Central auditory processing disorder
F4C2./READ2	Blepharoconjunctivitis	G0481	Other encephalitis and encephalomyelitis
F4C72/READ2	Conjunctival haemorrhage NOS	G3109	Other frontotemporal dementia
F4Dy0/READ2	Ulcer of eyelid	G40409	Other generalized epilepsy and epileptic syndromes, not intractable, without status epilepticus
F4E40/READ2	Lid retraction or lag	G9001	Carotid sinus syncope
F4F2./READ2	Epiphora	G4721	Circadian rhythm sleep disorder, delayed sleep phase type
F4G../READ2	Disorders of the orbit	H4900	Third [oculomotor] nerve palsy, unspecified eye
F4H1./READ2	Optic atrophy	H15099	Other scleritis, unspecified eye
F4H6z/READ2	Other visual pathway disorder NOS	H18059	Posterior corneal pigmentations, unspecified eye
F4J52/READ2	Total oculomotor nerve palsy	H18599	Other hereditary corneal dystrophies, unspecified eye
F4K21/READ2	Vitreous detachment	G5780	Other specified mononeuropathies of unspecified lower limb
F4K52/READ2	Latent nystagmus	G6289	Other specified polyneuropathies
F500z/READ2	Perichondritis of pinna NOS	H33309	Unspecified retinal break, unspecified eye
F503./READ2	Noninfectious pinna disorders	I607	Nontraumatic subarachnoid hemorrhage from unspecified intracranial artery
F5112/READ2	Bilateral chronic serous otitis	I63529	Cerebral infarction due to unspecified occlusion or stenosis of unspecified anterior cerebral artery
F51yz/READ2	Other eustachian tube disorder NOS	H4089	Other specified glaucoma
F53y1/READ2	Other mastoid disorder NOS	Q046	Congenital cerebral cysts
F5500/READ2	Unspecified tympanosclerosis	H53029	Refractive amblyopia, unspecified eye
F5613/READ2	Recurrent vestibular neuronitis	H7490	Unspecified disorder of middle ear and mastoid, unspecified ear
F5811/READ2	Acoustic explosive ear trauma	G43109	Migraine with aura, not intractable, without status migrainosus
F5900/READ2	Unspecified conductive hearing loss	H9319	Tinnitus, unspecified ear
F596./READ2	Maternally inherited deafness	J3489	Other specified disorders of nose and nasal sinuses
Fyu41/READ2	[X]Other specified demyelinating diseases of the central nervous system	J392	Other diseases of pharynx
FyuB./READ2	[X]Disorders of eyelid, lacrimal system and orbit	J381	Polyp of vocal cord and larynx
FyuN7/READ2	[X]Otitis externa in other diseases classified elsewhere	F068	Other specified mental disorders due to known physiological condition
G13../READ2	Diseases of mitral and aortic valves	F339	Major depressive disorder, recurrent, unspecified
G220./READ2	Malignant hypertensive renal disease	H02829	Cysts of unspecified eye, unspecified eyelid
G302./READ2	Acute inferolateral infarction	I808	Phlebitis and thrombophlebitis of other sites
G3115/READ2	Acute coronary syndrome	J949	Pleural condition, unspecified
G3410/READ2	Ventricular cardiac aneurysm	J45998	Other asthma
G41y0/READ2	Secondary pulmonary hypertension	J9692	Respiratory failure, unspecified with hypercapnia
G5201/READ2	Acute myocarditis - coxsackie	I233	Rupture of cardiac wall without hemopericardium as current complication following acute myocardial infarction
G5414/READ2	Aortic valve stenosis with insufficiency	I350	Nonrheumatic aortic (valve) stenosis
G553./READ2	Endocardial fibroelastosis	I442	Atrioventricular block, complete
G562./READ2	Left bundle branch hemiblock	T791XXA	Fat embolism (traumatic), initial encounter
G5701/READ2	Paroxysmal atrioventricular tachycardia	I240	Acute coronary thrombosis not resulting in myocardial infarction
G5762/READ2	Ventricular ectopic beats	I8000	Phlebitis and thrombophlebitis of superficial vessels of unspecified lower extremity
G5810/READ2	Acute left ventricular failure	I871	Compression of vein
G5yz./READ2	Other heart disease NOS	Q279	Congenital malformation of peripheral vascular system, unspecified
G621./READ2	Subdural haemorrhage - nontraumatic	T827XXA	Infection and inflammatory reaction due to other cardiac and vascular devices, implants and grafts, initial encounter
G650./READ2	Basilar artery syndrome	D563	Thalassemia minor
G672./READ2	Hypertensive encephalopathy	D6859	Other primary thrombophilia
G701./READ2	Renal artery atherosclerosis	T8602	Bone marrow transplant failure
G7231/READ2	Aneurysm of popliteal artery	K029	Dental caries, unspecified
G73y2/READ2	Acrocyanosis	L121	Cicatricial pemphigoid
G74z./READ2	Arterial embolism and thrombosis NOS	M26212	Malocclusion, Angle's class II
G76z0/READ2	Iliac artery occlusion	K117	Disturbances of salivary secretion
G8003/READ2	Thrombophlebitis of the long saphenous vein	K228	Other specified diseases of esophagus
G80z1/READ2	Thrombophlebitis NOS	K2901	Acute gastritis with bleeding
G837./READ2	Venous ulcer of leg	K265	Chronic or unspecified duodenal ulcer with perforation
G848z/READ2	Haemorrhoids with other complications NOS	K52839	Microscopic colitis, unspecified
G861z/READ2	Other lymphoedema NOS	K9419	Other complications of enterostomy
G8yy5/READ2	Phlebolith	K55029	Acute infarction of small intestine, extent unspecified
H00../READ2	Acute nasopharyngitis	K709	Alcoholic liver disease, unspecified
H035./READ2	Acute bacterial tonsillitis	K669	Disorder of peritoneum, unspecified
H0432/READ2	Acute obstructive laryngitis	K4130	Unilateral femoral hernia, with obstruction, without gangrene, not specified as recurrent
H060w/READ2	Acute viral bronchitis unspecified	Q790	Congenital diaphragmatic hernia
H11y./READ2	Other polyp of sinus	N399	Disorder of urinary system, unspecified
H132./READ2	Chronic ethmoidal sinusitis	N178	Other acute kidney failure
H16../READ2	Chronic laryngitis and laryngotracheitis	M310	Hypersensitivity angiitis
H1y16/READ2	Nasal obstruction	N3080	Other cystitis without hematuria
H1y5./READ2	Other vocal cord disease	N9489	Other specified conditions associated with female genital organs and menstrual cycle
H1yz2/READ2	Upper airway resistance syndrome	N399	Disorder of urinary system, unspecified
H24../READ2	Pneumonia with infectious diseases EC	N521	Erectile dysfunction due to diseases classified elsewhere
H29../READ2	Avian influenza	E291	Testicular hypofunction
H31z./READ2	Chronic bronchitis NOS	N859	Noninflammatory disorder of uterus, unspecified
H33z2/READ2	Late-onset asthma	N896	Tight hymenal ring
H4.../READ2	Lung disease due to external agents	N923	Ovulation bleeding
H510./READ2	Pleurisy without effusion or active tuberculosis	O3410	Maternal care for benign tumor of corpus uteri, unspecified trimester
H530z/READ2	Abscess of lung NOS	O730	Retained placenta without hemorrhage
H581./READ2	Interstitial emphysema	N644	Mastodynia
H5y../READ2	Other specified diseases of respiratory system	T8543XA	Leakage of breast prosthesis and implant, initial encounter
Hyu26/READ2	[X]Other diseases of vocal cords	E0781	Sick-euthyroid syndrome
J0202/READ2	Acute pulpitis	E109	Type 1 diabetes mellitus without complications
J0313/READ2	Hyperplastic gingivitis	E161	Other hypoglycemia
J0406/READ2	Maxillary hypoplasia	E236	Other disorders of pituitary gland
J05../READ2	Other dental diseases and conditions of the teeth and supporting structures	E8352	Hypercalcemia
J065z/READ2	Alveolitis of jaw NOS	E8849	Other mitochondrial metabolism disorders
J0762/READ2	Retention cyst of salivary gland	E639	Nutritional deficiency, unspecified
J0823/READ2	Herpetic aphthous ulceration	E662	Morbid (severe) obesity with alveolar hypoventilation
J085z/READ2	Diseases of lips NOS	L02818	Cutaneous abscess of other sites
J08zB/READ2	Orofacial granulomatosis	B360	Pityriasis versicolor
J10../READ2	Diseases of oesophagus	L578	Other skin changes due to chronic exposure to nonionizing radiation
J1050/READ2	Nutcracker oesophagus	L309	Dermatitis, unspecified
J111z/READ2	Chronic gastric ulcer NOS	L259	Unspecified contact dermatitis, unspecified cause
J12y2/READ2	Unspecified duodenal ulcer with perforation	L308	Other specified dermatitis
J153./READ2	Alcoholic gastritis	L438	Other lichen planus
J16yA/READ2	Non-ulcer dyspepsia	L502|L504|L506	Urticaria due to cold and heat|Vibratory urticaria|Contact urticaria
J17z./READ2	Stomach and duodenal disorders NOS	I8310	Varicose veins of unspecified lower extremity with inflammation
J300z/READ2	Inguinal hernia with gangrene NOS	L817	Pigmented purpuric dermatosis
J320./READ2	Umbilical hernia with gangrene	I998	Other disorder of circulatory system
J34y./READ2	Unspecified diaphragmatic hernia	L0882	Omphalitis not of newborn
J4005/READ2	Exacerbation of Crohn's disease of small intestine	E782	Mixed hyperlipidemia
J420z/READ2	Acute intestinal vascular insufficiency NOS	E10628|E11628	Type 1 diabetes mellitus with other skin complications|Type 2 diabetes mellitus with other skin complications
J4361/READ2	Lymphocytic colitis	L814	Other melanin hyperpigmentation
J5020/READ2	Volvulus of the stomach	M23009	Cystic meniscus, unspecified meniscus, unspecified knee
J5105/READ2	Diverticulosis of the colon	M00839	Arthritis due to other bacteria, unspecified wrist
J5203/READ2	Drug induced constipation	M1310	Monoarthritis, not elsewhere classified, unspecified site
J52z./READ2	Functional gastrointestinal tract disorders NEC NOS	M47892	Other spondylosis, cervical region
J5524/READ2	Peritoneal abscess	M359	Systemic involvement of connective tissue, unspecified
J570./READ2	Anal and rectal polyp	S66100A	Unspecified injury of flexor muscle, fascia and tendon of right index finger at wrist and hand level, initial encounter
J5748/READ2	Rectal pain	M7989	Other specified soft tissue disorders
J57y9/READ2	Ulceration of colon	M65849	Other synovitis and tenosynovitis, unspecified hand
J613./READ2	Alcoholic liver damage unspecified	G713	Mitochondrial myopathy, not elsewhere classified
J620z/READ2	Liver abscess NOS	M818	Other osteoporosis without current pathological fracture
J64../READ2	Cholelithiasis	M4640	Discitis, unspecified, site unspecified
J652./READ2	Obstruction of gallbladder	M21949	Unspecified acquired deformity of hand, unspecified hand
J6621/READ2	Stricture of bile duct	A499	Bacterial infection, unspecified
J67y4/READ2	Fat necrosis of pancreas	B027	Disseminated zoster
J69z./READ2	Intestinal malabsorption NOS	A5131	Condyloma latum
K000./READ2	Acute proliferative glomerulonephritis	B3782	Candidal enteritis
K03X./READ2	Unspecified nephritic syndrome, diffuse mesangial proliferative glomerulonephritis	B731	Onchocerciasis without eye disease
K071./READ2	Renal fibrosis	T7800XA	Anaphylactic reaction due to unspecified food, initial encounter
K0D../READ2	End-stage renal disease	B0052	Herpesviral keratitis
K111./READ2	Hydroureteronephrosis	H73899	Other specified disorders of tympanic membrane, unspecified ear
K134./READ2	Other ureteric obstruction	M2609	Other specified anomalies of jaw size
K150./READ2	Acute cystitis	M6289	Other specified disorders of muscle
K1620/READ2	Vesicocutaneous fistula	I341	Nonrheumatic mitral (valve) prolapse
K16y7/READ2	Squamous metaplasia of bladder	I4940	Unspecified premature depolarization
K190./READ2	Urinary tract infection, site not specified	8402/0|D239	Other benign neoplasm of skin, unspecified
K19W./READ2	Urethral disorder, unspecified	Q120	Congenital cataract
K221./READ2	Prostatic congestion or haemorrhage	Q238	Other congenital malformations of aortic and mitral valves
K2422/READ2	Epididymo-orchitis unspecified	Q245	Malformation of coronary vessels
K2720/READ2	Penile abscess	N475	Adhesions of prepuce and glans penis
K2821/READ2	Torsion of epididymis	8940/0|D3150	Benign neoplasm of unspecified lacrimal gland and duct
K28y5/READ2	Hypertrophy of testis	8330/3|C73	Malignant neoplasm of thyroid gland
K303./READ2	Fibrosclerosis of breast	C80	Malignant neoplasm without specification of site
K316./READ2	Galactorrhoea due to nonobstetric cause	C240	Malignant neoplasm of extrahepatic bile duct
K4003/READ2	Acute salpingitis	9080/0|C6290	Malignant neoplasm of unspecified testis, unspecified whether descended or undescended
K407./READ2	Female pelvic peritoneal adhesions	C7989	Secondary malignant neoplasm of other specified sites
K4206/READ2	Endocervicitis with erosion	D049	Carcinoma in situ of skin, unspecified
K4252/READ2	Ulceration of vulva in Behcet's disease	D124|C186	Benign neoplasm of descending colon|Malignant neoplasm of descending colon
K5050/READ2	Endometriosis of the appendix	C241|D015|D376	Malignant neoplasm of ampulla of Vater|Carcinoma in situ of liver, gallbladder and bile ducts|Neoplasm of uncertain behavior of liver, gallbladder and bile ducts
K5130/READ2	Cystocele with third degree uterine prolapse	8041/3|C3490	Malignant neoplasm of unspecified part of bronchus or lung
K5322/READ2	Germinal inclusion cyst	C4492	Squamous cell carcinoma of skin, unspecified
K545./READ2	Intrauterine adhesions	8542/3|C4490	Unspecified malignant neoplasm of skin, unspecified
K554./READ2	Stricture and stenosis of cervix	8780/0|D229	Melanocytic nevi, unspecified
K56y2/READ2	Granulation tissue at vaginal vault	8460/3|C569	Malignant neoplasm of unspecified ovary
K57y4/READ2	Lesion of vulva	9080/1|D279	Benign neoplasm of unspecified ovary
K5913/READ2	Secondary oligomenorrhoea	D4110	Neoplasm of uncertain behavior of unspecified renal pelvis
K59z./READ2	Menstruation disorder NOS	T148XXA	Other injury of unspecified body region, initial encounter
K5B23/READ2	Blocked fallopian tube	S4980XA|S59809A|S6980XA	Other specified injuries of shoulder and upper arm, unspecified arm, initial encounter|Other specified injuries of unspecified elbow, initial encounter|Other specified injuries of unspecified wrist, hand and finger(s), initial encounter
Kyu5A/READ2	[X]Other specified urinary incontinence	S06330A	Contusion and laceration of cerebrum, unspecified, without loss of consciousness, initial encounter
L0310/READ2	Fallopian tube pregnancy	K228	Other specified diseases of esophagus
L051./READ2	Legal abortion incomplete	S3729XA	Other injury of bladder, initial encounter
L100./READ2	Threatened abortion	S064X0A	Epidural hemorrhage without loss of consciousness, initial encounter
L1200/READ2	Benign essential hypertension complicating pregnancy, childbirth and the puerperium unspecified	T148XXA	Other injury of unspecified body region, initial encounter
L12A./READ2	HELLP - Syndrome of haemolysis, elevated liver enzymes and low platelet count	S335XXA	Sprain of ligaments of lumbar spine, initial encounter
L1668/READ2	Urinary tract infection complicating pregnancy	S83006A	Unspecified dislocation of unspecified patella, initial encounter
L191./READ2	Continuing pregnancy after abortion of one fetus or more	S129XXA|S229XXA|S329XXA	Fracture of neck, unspecified, initial encounter|Fracture of bony thorax, part unspecified, initial encounter for closed fracture|Fracture of unspecified parts of lumbosacral spine and pelvis, initial encounter for closed fracture
L241z/READ2	Tumour of uterine body in pregnancy, childbirth or the puerperium NOS	S92919A|S92919B|S93119A	Unspecified fracture of unspecified toe(s), initial encounter for closed fracture|Unspecified fracture of unspecified toe(s), initial encounter for open fracture|Dislocation of interphalangeal joint of unspecified toe(s), initial encounter
L3301/READ2	Prolapse of cord - delivered	S63639A	Sprain of interphalangeal joint of unspecified finger, initial encounter
L36z./READ2	Postpartum haemorrhage NOS	S02402A|S02402B	Zygomatic fracture, unspecified side, initial encounter for closed fracture|Zygomatic fracture, unspecified side, initial encounter for open fracture
L3980/READ2	Caesarean delivery unspecified	S12101A	Unspecified nondisplaced fracture of second cervical vertebra, initial encounter for closed fracture
L4132/READ2	Antenatal deep vein thrombosis with antenatal complication	S42213A|S42213B	Unspecified displaced fracture of surgical neck of unspecified humerus, initial encounter for closed fracture|Unspecified displaced fracture of surgical neck of unspecified humerus, initial encounter for open fracture
L451z/READ2	Obstetric breast abscess NOS	S3282XA|S3282XB	Multiple fractures of pelvis without disruption of pelvic ring, initial encounter for closed fracture|Multiple fractures of pelvis without disruption of pelvic ring, initial encounter for open fracture
Lyu0./READ2	[X]Pregnancy with abortive outcome	S025XXA|S025XXB	Fracture of tooth (traumatic), initial encounter for closed fracture|Fracture of tooth (traumatic), initial encounter for open fracture
M0123/READ2	Boil of abdominal wall	I639	Cerebral infarction, unspecified
M01y./READ2	Boil of other specified site	H7490	Unspecified disorder of middle ear and mastoid, unspecified ear
M0302/READ2	Cellulitis and abscess of chin	D481	Neoplasm of uncertain behavior of connective and other soft tissue
M034z/READ2	Cellulitis and abscess of hand NOS	C8510	Unspecified B-cell lymphoma, unspecified site
M042./READ2	Acute lymphadenitis of lower limb	C8599	Non-Hodgkin lymphoma, unspecified, extranodal and solid organ sites
M071z/READ2	Pyogenic granuloma NOS	L590	Erythema ab igne [dermatitis ab igne]
M089./READ2	Cellulitis of neck	I428	Other cardiomyopathies
M104./READ2	Pityriasis simplex	M10069	Idiopathic gout, unspecified knee
M123z/READ2	Contact dermatitis due to medicament NOS	S42433A|S42433B	Displaced fracture (avulsion) of lateral epicondyle of unspecified humerus, initial encounter for closed fracture|Displaced fracture (avulsion) of lateral epicondyle of unspecified humerus, initial encounter for open fracture
M129./READ2	Irritant contact dermatitis	S56919A	Strain of unspecified muscles, fascia and tendons at forearm level, unspecified arm, initial encounter
M12zz/READ2	Contact dermatitis NOS	K289	Gastrojejunal ulcer, unspecified as acute or chronic, without hemorrhage or perforation
M1510/READ2	Erythema annulare	S22000A	Wedge compression fracture of unspecified thoracic vertebra, initial encounter for closed fracture
M16../READ2	Psoriasis and similar disorders	Q388	Other congenital malformations of pharynx
M1627/READ2	Parapsoriasis varioliformis	S0990XA	Unspecified injury of head, initial encounter
M17y./READ2	Other lichen NEC	T23059A	Burn of unspecified degree of unspecified palm, initial encounter
M1W../READ2	Disorder of skin and subcutaneous tissue related to radiation, unspecified	S90929A	Unspecified superficial injury of unspecified foot, initial encounter
M2104/READ2	Linear scleroderma	W5503XA	Scratched by cat, initial encounter
M21y5/READ2	Folliculitis ulerythematosa reticulata	S61419A	Laceration without foreign body of unspecified hand, initial encounter
M229./READ2	Transient acantholytic dermatosis	S00469A	Insect bite (nonvenomous) of unspecified ear, initial encounter
M23yC/READ2	Onychogryphosis	T148XXA	Other injury of unspecified body region, initial encounter
M240T/READ2	Folliculitis ulerythematosa reticulata	S61409A	Unspecified open wound of unspecified hand, initial encounter
M252./READ2	Dyshidrosis	S0185XA	Open bite of other part of head, initial encounter
M261K/READ2	Acne keloidalis	W540XXA	Bitten by dog, initial encounter
M271./READ2	Non-pressure ulcer lower limb	S61559A	Open bite of unspecified wrist, initial encounter
M28y./READ2	Other specified urticaria	C44329	Squamous cell carcinoma of skin of other parts of face
M2V../READ2	Localized connective tissue disorder, unspecified	S7420XA	Injury of cutaneous sensory nerve at hip and thigh level, unspecified leg, initial encounter
M2y23/READ2	Subcutaneous calcification	E049	Nontoxic goiter, unspecified
M2yE./READ2	Jessner's lymphocytic infiltration	K648	Other hemorrhoids
Myu6F/READ2	[X]Acne, unspecified	M300	Polyarteritis nodosa
N00z./READ2	Collagen disease NOS	M67459|M71359	Ganglion, unspecified hip|Other bursal cyst, unspecified hip
N022./READ2	Chondrocalcinosis, unspecified	S62609A|S62609B	Fracture of unspecified phalanx of unspecified finger, initial encounter for closed fracture|Fracture of unspecified phalanx of unspecified finger, initial encounter for open fracture
N03x8/READ2	Arthritis associated with other disease, distal interphalangeal joint of finger	S40929A	Unspecified superficial injury of unspecified upper arm, initial encounter
N0432/READ2	Pauciarticular juvenile rheumatoid arthritis	S01512A	Laceration without foreign body of oral cavity, initial encounter
N0507/READ2	Heberden's nodes with arthropathy	M792	Neuralgia and neuritis, unspecified
N0527/READ2	Localised, secondary osteoarthritis of the ankle and foot	Z886	Allergy status to analgesic agent
N05z7/READ2	Osteoarthritis NOS, of ankle and foot	Z888	Allergy status to other drugs, medicaments and biological substances
N061./READ2	Traumatic arthropathy	Z888	Allergy status to other drugs, medicaments and biological substances
N0667/READ2	Unspecified monoarthritis of the ankle and foot	Z888	Allergy status to other drugs, medicaments and biological substances
N0706/READ2	Radial tear of medial meniscus	Z888	Allergy status to other drugs, medicaments and biological substances
N07y./READ2	Other internal knee derangement	Z888	Allergy status to other drugs, medicaments and biological substances
N082./READ2	Pathological dislocation	Z883	Allergy status to other anti-infective agents
N083l/READ2	Recurrent dislocation of the hip	Z880	Allergy status to penicillin
N085T/READ2	Ankylosis of metatarsophalangeal joint	Z881	Allergy status to other antibiotic agents
N090J/READ2	Effusion of distal interphalangeal joint of finger	Z888	Allergy status to other drugs, medicaments and biological substances
N0942/READ2	Arthralgia of the upper arm	Z888	Allergy status to other drugs, medicaments and biological substances
N094V/READ2	Arthralgia of interphalangeal joint of toe	Z888	Allergy status to other drugs, medicaments and biological substances
N0961/READ2	Other joint symptoms of the shoulder region	G5680	Other specified mononeuropathies of unspecified upper limb
N096z/READ2	Other joint symptoms NOS	I82A19	Acute embolism and thrombosis of unspecified axillary vein
N0z../READ2	Arthropathies NOS	I881	Chronic lymphadenitis, except mesenteric
N118./READ2	Traumatic spondylopathy	L03019	Cellulitis of unspecified finger
N123./READ2	Disc displacement, site unspecified, without myelopathy	L304	Erythema intertrigo
N12z4/READ2	Cervical discitis	H73899	Other specified disorders of tympanic membrane, unspecified ear
N13z./READ2	Cervical and neck disorders NOS	A499	Bacterial infection, unspecified
N1470/READ2	Unspecified disorder of the coccyx	K5650	Intestinal adhesions [bands], unspecified as to partial versus complete obstruction
N210./READ2	Adhesive capsulitis of the shoulder	B852	Pediculosis, unspecified
N2133/READ2	Olecranon bursitis	C9030	Solitary plasmacytoma not having achieved remission
N2161/READ2	Pes anserinus tendinitis and bursitis	G5680	Other specified mononeuropathies of unspecified upper limb
N21y1/READ2	Posterior shin splints	J64	Unspecified pneumoconiosis
N220B/READ2	Flexor tenosynovitis of finger	N8189	Other female genital prolapse
N2220/READ2	Beat elbow	Q2572	Congenital pulmonary arteriovenous malformation
N2261/READ2	Rotator cuff complete rupture	C9110	Chronic lymphocytic leukemia of B-cell type not having achieved remission
N22yN/READ2	Achilles degeneration	I019	Acute rheumatic heart disease, unspecified
N2363/READ2	Dupuytren's disease of finger(s)	I214	Non-ST elevation (NSTEMI) myocardial infarction
N23yA/READ2	Diastasis of muscle	S0083XA	Contusion of other part of head, initial encounter
N242./READ2	Neuralgia, neuritis and radiculitis unspecified	T827XXA	Infection and inflammatory reaction due to other cardiac and vascular devices, implants and grafts, initial encounter
N247z/READ2	Musculoskeletal limb symptoms NOS	9180/3|C419	Malignant neoplasm of bone and articular cartilage, unspecified
N300Y/READ2	Acute osteomyelitis-phalanx of toe	H5509	Other forms of nystagmus
N3042/READ2	Tuberculosis of lumbar spine	J181	Lobar pneumonia, unspecified organism
N3237/READ2	Brailsford's disease - osteochondritis of the radial head	K581	Irritable bowel syndrome with constipation
N32z2/READ2	Osteochondritis NOS	T8140XA|A4902	Infection following a procedure, unspecified, initial encounter|Methicillin resistant Staphylococcus aureus infection, unspecified site
N331K/READ2	Collapse of thoracic vertebra due to osteoporosis	Q140	Congenital malformation of vitreous humor
N3386/READ2	Delayed union of fracture	M4854XA	Collapsed vertebra, not elsewhere classified, thoracic region, initial encounter for fracture
N340./READ2	Pes planus - acquired	B769	Hookworm disease, unspecified
N3621/READ2	Boutonniere finger deformity	T814|A4902	Infection following a procedure|Methicillin resistant Staphylococcus aureus infection, unspecified site
N36y./READ2	Acquired deformity of other limb parts	Z961	Presence of intraocular lens
N3735/READ2	Thoracogenic scoliosis	A419	Sepsis, unspecified organism
N3842/READ2	Degenerative spondylolisthesis	H679	Otitis media in diseases classified elsewhere, unspecified ear
Nyu2./READ2	[X]Arthrosis	M6740	Ganglion, unspecified site
Nyu84/READ2	[X]Muscle wasting and atrophy, not elsewhere classified	J869	Pyothorax without fistula
P25y./READ2	Other specified anomalies of spinal cord	H4310|E1039|E1139	Vitreous hemorrhage, unspecified eye|Type 1 diabetes mellitus with other diabetic ophthalmic complication|Type 2 diabetes mellitus with other diabetic ophthalmic complication
P33z./READ2	Congenital cataract or lens anomaly NOS	H3090	Unspecified chorioretinal inflammation, unspecified eye
P3580/READ2	Coloboma of choroid	I745	Embolism and thrombosis of iliac artery
P43../READ2	Congenital ear anomaly NOS	H01019	Ulcerative blepharitis unspecified eye, unspecified eyelid
P55y./READ2	Other specified ostium secundum atrial septal defect	I8310	Varicose veins of unspecified lower extremity with inflammation
P6yy./READ2	Other specified heart anomalies	H209	Unspecified iridocyclitis
P76yz/READ2	Other congenital anomaly of peripheral vascular system NOS	H338	Other retinal detachments
P86../READ2	Other lung anomalies	H2000	Unspecified acute and subacute iridocyclitis
PA4../READ2	Other specified oesophageal anomalies	E10610|E10618	Type 1 diabetes mellitus with diabetic neuropathic arthropathy|Type 1 diabetes mellitus with other diabetic arthropathy
PB41./READ2	Malrotation of colon and caecum	C189|C799	Malignant neoplasm of colon, unspecified|Secondary malignant neoplasm of unspecified site
PC04./READ2	Developmental ovarian cyst	C419	Malignant neoplasm of bone and articular cartilage, unspecified
PC5z0/READ2	Undescended testis, unilateral	L309	Dermatitis, unspecified
PD03./READ2	Hypoplasia of kidney	D892	Hypergammaglobulinemia, unspecified
PD3F./READ2	Bifid kidney	I5022	Chronic systolic (congestive) heart failure
PD80./READ2	Duplex kidney	I2129	ST elevation (STEMI) myocardial infarction involving other sites
PE33./READ2	Congenital clicking hip	K31819	Angiodysplasia of stomach and duodenum without bleeding
PE6yz/READ2	Other valgus foot deformity NOS	N184	Chronic kidney disease, stage 4 (severe)
PF215/READ2	Transverse deficiency of arm, elbow level(hemimelia)	J441	Chronic obstructive pulmonary disease with (acute) exacerbation
PF66./READ2	Other congenital anomalies of toe	N1830	Chronic kidney disease, stage 3 unspecified
PG14z/READ2	Hemivertebra NOS	I2782	Chronic pulmonary embolism
PG5y./READ2	Other specified osteodysplasia	E0500|H05249	Thyrotoxicosis with diffuse goiter without thyrotoxic crisis or storm|Constant exophthalmos, unspecified eye
PH30./READ2	Congenital ectodermal dysplasia	I890|Q820	Lymphedema, not elsewhere classified|Hereditary lymphedema
PH3yz/READ2	Other congenital skin anomaly NOS	B441	Other pulmonary aspergillosis
PJ630/READ2	Turner's phenotype, karyotype normal	K648	Other hemorrhoids
PK5../READ2	Tuberous sclerosis	A409	Streptococcal sepsis, unspecified
Pyu70/READ2	[X]Other cystic kidney diseases	K118	Other diseases of salivary glands
Q2034/READ2	Fracture of skull due to birth trauma	H905	Unspecified sensorineural hearing loss
Q4090/READ2	Congenital hepatitis A infection	M2630	Unspecified anomaly of tooth position of fully erupted tooth or teeth
Q48y6/READ2	Early neonatal death	K529	Noninfective gastroenteritis and colitis, unspecified
S0223/READ2	Closed fracture of mandible, coronoid process	K6389	Other specified diseases of intestine
S02x0/READ2	Fracture of alveolus, closed	K039	Disease of hard tissues of teeth, unspecified
S1020/READ2	Closed fracture thoracic vertebra, burst	K70-K77|K80-K87	Diseases of liver (K70-K77)|Disorders of gallbladder, biliary tract and pancreas (K80-K87)
S10B6/READ2	Multiple fractures of lumbar spine and pelvis	N340	Urethral abscess
S12z./READ2	Fracture of rib(s), sternum, larynx or trachea NOS	N501	Vascular disorders of male genital organs
S1z../READ2	Fracture of neck and trunk NOS	N939	Abnormal uterine and vaginal bleeding, unspecified
S2200/READ2	Closed fracture of proximal humerus, unspecified part	N281	Cyst of kidney, acquired
S2246/READ2	Closed fracture distal humerus, lateral epicondyle	N840	Polyp of corpus uteri
S231./READ2	Open fracture of proximal radius and ulna	A3790	Whooping cough, unspecified species without pneumonia
S234A/READ2	Closd dorsal Barton's fracture	A5211	Tabes dorsalis
S23x./READ2	Closed fracture of radius and ulna, unspecified part	A429	Actinomycosis, unspecified
S2411/READ2	Open fracture of the scaphoid	I129	Hypertensive chronic kidney disease with stage 1 through stage 4 chronic kidney disease, or unspecified chronic kidney disease
S2516/READ2	Open fracture finger metacarpal	I429	Cardiomyopathy, unspecified
S260x/READ2	Closed fractures of phalanx or phalanges, multiple sites	O0480	(Induced) termination of pregnancy with unspecified complications
S29z./READ2	Multiple fractures involving both upper limbs, and upper limb with rib(s) and sternum, NOS	O26839	Pregnancy related renal disease, unspecified trimester
S312./READ2	Closed fracture distal femur	O360	Maternal care for rhesus isoimmunization
S3308/READ2	Closed fracture fibula, head	O716	Obstetric damage to pelvic joints and ligaments
S33A./READ2	Fracture of tibia	J042	Acute laryngotracheitis
S3461/READ2	Closed fracture ankle, trimalleolar, high fibular fracture	J988	Other specified respiratory disorders
S352E/READ2	Closed fracture metatarsal head	J399	Disease of upper respiratory tract, unspecified
S362./READ2	Fracture of great toe	J45909	Unspecified asthma, uncomplicated
S402./READ2	Closed subluxation jaw	E063	Autoimmune thyroiditis
S42z./READ2	Dislocation of elbow NOS	E46	Unspecified protein-calorie malnutrition
S450./READ2	Closed traumatic dislocation of hip	E678	Other specified hyperalimentation
S47../READ2	Dislocation or subluxation of ankle	D50-D53	Nutritional anemias (D50-D53)
S49E2/READ2	Closed traumatic subluxation sterno-clavicular joint	D649	Anemia, unspecified
S4C20/READ2	Closed fracture-subluxation, distal radio-ulnar jt	G00-G99	Diseases of the nervous system
S4H00/READ2	Closed fracture-dislocation, subtalar joint	H3500	Unspecified background retinopathy
S5070/READ2	Sprain, shoulder joint, anterior	H01119	Allergic dermatitis of unspecified eye, unspecified eyelid
S521./READ2	Hand sprain	H15009|H15109	Unspecified scleritis, unspecified eye|Unspecified episcleritis, unspecified eye
S52z./READ2	Wrist and hand sprain NOS	G114	Hereditary spastic paraplegia
S54x./READ2	Other specified leg sprain	H179	Unspecified corneal scar and opacity
S5611/READ2	Sprain, posterior sacro-iliac ligament	F801	Expressive language disorder
S5A0G/READ2	Complete tear scapho-lunate ligament	L219	Seborrheic dermatitis, unspecified
S5Q2./READ2	Rupture supraspinatus tendon	L03119|L02519	Cellulitis of unspecified part of limb|Cutaneous abscess of unspecified hand
S5y../READ2	Other and ill-defined sprains and strains	F519	Sleep disorder not due to a substance or known physiological condition, unspecified
S600./READ2	Concussion with no loss of consciousness	L910	Hypertrophic scar
S647./READ2	Acquired brain injury	L409|L404|L419	Psoriasis, unspecified|Guttate psoriasis|Parapsoriasis, unspecified
S76../READ2	Injury to kidney	M12859	Other specific arthropathies, not elsewhere classified, unspecified hip
S818./READ2	Intraocular foreign body	M1929	Secondary osteoarthritis, other specified site
S836./READ2	Open wound in mouth	M25476|M25469	Effusion, unspecified foot|Effusion, unspecified knee
S882./READ2	Open wound of scrotum and testes	M5106|M5000	Intervertebral disc disorders with myelopathy, lumbar region|Cervical disc disorder with myelopathy, unspecified cervical region
S9102/READ2	Open wound of wrist, unspecified	M75100	Unspecified rotator cuff tear or rupture of unspecified shoulder, not specified as traumatic
S930./READ2	Open wound of finger or thumb without mention of complication	M9110	Juvenile osteochondrosis of head of femur [Legg-Calve-Perthes], unspecified leg
S96../READ2	Traumatic amputation of finger(s)	M4000	Postural kyphosis, site unspecified
SA126/READ2	Partial division, tendocalcaneus (Achilles tendon)	M7650|M7640	Patellar tendinitis, unspecified knee|Tibial collateral bursitis [Pellegrini-Stieda], unspecified leg
SB1y2/READ2	Internal mammary artery injury	M9270|M92529|M9260	Juvenile osteochondrosis of metatarsus, unspecified foot|Juvenile osteochondrosis of tibia tubercle, unspecified leg|Juvenile osteochondrosis of tarsus, unspecified ankle
SC10./READ2	Late effect of open wound of head, neck and trunk	Q330	Congenital cystic lung
SD001/READ2	Abrasion or friction burn of neck, without mention of infection	S02400|S02401	Malar fracture, unspecified side|Maxillary fracture, unspecified side
SD10./READ2	Abrasion, trunk	T07XXXA	Unspecified multiple injuries, initial encounter
SD139/READ2	Blister of perineum, infected	S2329XA	Dislocation of other parts of thorax, initial encounter
SD271/READ2	Splinter of scapular region, without major open wound, infected	Q870	Congenital malformation syndromes predominantly affecting facial appearance
SD3y1/READ2	Superficial injury of forearm NOS	Q803	Congenital bullous ichthyosiform erythroderma
SD54./READ2	Insect bite, nonvenomous, of finger, without mention of infection	Q849	Congenital malformation of integument, unspecified
SD643/READ2	Insect bite, nonvenomous, lower leg	S6000XA	Contusion of unspecified finger without damage to nail, initial encounter
SD711/READ2	Abrasion of toe, infected	Q899	Congenital malformation, unspecified
SD7z1/READ2	Superficial injury of toe NOS, infected	S76919A	Strain of unspecified muscles, fascia and tendons at thigh level, unspecified thigh, initial encounter
SD98./READ2	Tick bite, without infection	S6010XA	Contusion of unspecified finger with damage to nail, initial encounter
SE12./READ2	Contusion, orbital tissues	O43819	Placental infarction, unspecified trimester
SE2z./READ2	Contusion,trunk NOS	C20	Malignant neoplasm of rectum
SE401/READ2	Contusion, thigh	D4860	Neoplasm of uncertain behavior of unspecified breast
SF2../READ2	Crush injury, upper limb	R410	Disorientation, unspecified
SF32./READ2	Crush injury, ankle and foot, excluding toe(s)	F489	Nonpsychotic mental disorder, unspecified
SG30./READ2	Foreign body in pharynx	F1229	Cannabis dependence with unspecified cannabis-induced disorder
SH01./READ2	Other burns of eyelids and periocular area	F10959	Alcohol use, unspecified with alcohol-induced psychotic disorder, unspecified
SH212/READ2	Superficial burn of the chest wall	C539	Malignant neoplasm of cervix uteri, unspecified
SH403/READ2	Unspecified thickness burn of more than one finger	D357	Benign neoplasm of other specified endocrine glands
SH6../READ2	Burn of multiple specified sites	F250	Schizoaffective disorder, bipolar type
SJ11./READ2	Trochlear (4th) nerve injury	M216X9	Other acquired deformities of unspecified foot
SJ51./READ2	Median nerve injury	S90529	Blister (nonthermal), unspecified ankle
SJ630/READ2	Closed injury common peroneal nerve	G809	Cerebral palsy, unspecified
SK0y5/READ2	Compartment syndrome, leg	O98519	Other viral diseases complicating pregnancy, unspecified trimester
SK115/READ2	Other abdominal wall injuries	J310	Chronic rhinitis
SK153/READ2	Other thumbnail injuries	N2883	Nephroptosis
SK1D./READ2	Injury of muscle and tendon at hip and thigh level	D2320	Other benign neoplasm of skin of unspecified ear and external auricular canal
SL50./READ2	Opiate and narcotic poisoning	T8141|L089	Infection following a procedure, superficial incisional surgical site|Local infection of the skin and subcutaneous tissue, unspecified
SLC9./READ2	Poisoning by calcium-channel blockers	R0902	Hypoxemia
SM81./READ2	Mushrooms causing toxic effect	P610	Transient neonatal thrombocytopenia
SN25./READ2	Heat exhaustion, unspecified	J111	Influenza due to unidentified influenza virus with other respiratory manifestations
SN4A./READ2	Effects of vibration	M5186	Other intervertebral disc disorders, lumbar region
SN580/READ2	Egg allergy	S31109A	Unspecified open wound of abdominal wall, unspecified quadrant without penetration into peritoneal cavity, initial encounter
SP032/READ2	Mechanical complication of intrauterine contraceptive device	L608	Other nail disorders
SP057/READ2	Graft complication NOS	R579	Shock, unspecified
SP0D1/READ2	Hyperstimulation of ovaries	S72019A	Unspecified intracapsular fracture of unspecified femur, initial encounter for closed fracture
SP211/READ2	Post-operative haemorrhage	O700	First degree perineal laceration during delivery
SP258/READ2	MRSA infection of postoperative wound	J984	Other disorders of lung
SP3y7/READ2	Swelling at injection site	S41|S51|S61|S71|S81|S91	Open wound of shoulder and upper arm|Open wound of elbow and forearm|Open wound of wrist, hand and fingers|Open wound of hip and thigh|Open wound of knee and lower leg|Open wound of ankle, foot and toes
Syu22/READ2	[X]Jogger's nipple	R99	Ill-defined and unknown cause of mortality
SyuBA/READ2	[X]Open wound of unspecified body region	M4310	Spondylolisthesis, site unspecified
